# Supplementary material for: Insight into the Interactome of Intramitochondrial PKA Using Biotinylation-Proximity Labeling
Source: Int J Mol Sci. 2020 Nov 5;21(21):8283. doi: 10.3390/ijms21218283 (PMC7663848; doi:10.3390/ijms21218283)
Supplement: Supplementary file 1 [file ijms-21-08283-s001.zip]

Archive with 7 entries (6 files):
- Suppl material/
- Suppl material/Supplementary figure 1.jpg
- __MACOSX/Suppl material/._Supplementary figure 1.jpg
- Suppl material/Uncropped WB.pdf
- __MACOSX/Suppl material/._Uncropped WB.pdf
- Suppl material/Supplementary tables.xlsx
- __MACOSX/Suppl material/._Supplementary tables.xlsx
