# Supplementary material for: Insight into the Interactome of Intramitochondrial PKA Using Biotinylation-Proximity Labeling
Source: Int J Mol Sci. 2020 Nov 5;21(21):8283. doi: 10.3390/ijms21218283 (PMC7663848; doi:10.3390/ijms21218283)
Supplement: Supplementary file 1 [file ijms-21-08283-s001.zip › Suppl material/Supplementary tables.xlsx]

## Sheet: Table S1
			Unique peptide count
			First experiment		Second experiment
#	Identified Proteins (1898)	Accession Number	pcDNA + 50 µM Biotin	MLS-PKA-BioID-HA + 50 µM Biotin	pcDNA + 50 µM Biotin	MLS-PKA-BioID-HA + 50 µM Biotin
1	Pyruvate carboxylase, mitochondrial OS=Homo sapiens GN=PC PE=1 SV=2	P11498	55	31	38	55
2	Heat shock 70 kDa protein 1B OS=Homo sapiens GN=HSPA1B PE=1 SV=1	A0A0G2JIW1 (+2)	19	24	23	34
3	Propionyl-CoA carboxylase alpha chain, mitochondrial OS=Homo sapiens GN=PCCA PE=1 SV=4	P05165	46	10	14	35
4	Nucleolin OS=Homo sapiens GN=NCL PE=1 SV=3	P19338	33	25	37	35
5	Acetyl-CoA carboxylase 1 OS=Homo sapiens GN=ACACA PE=1 SV=2	Q13085 (+1)	89	22	0	16
6	Vimentin OS=Homo sapiens GN=VIM PE=1 SV=4	P08670	25	25	29	34
7	Histone H1.4 OS=Homo sapiens GN=HIST1H1E PE=1 SV=2	P10412	13	12	12	11
8	Methylcrotonoyl-CoA carboxylase subunit alpha, mitochondrial OS=Homo sapiens GN=MCCC1 PE=1 SV=3	Q96RQ3	31	11	13	25
9	Tubulin beta chain OS=Homo sapiens GN=TUBB PE=1 SV=2	P07437 (+1)	13	13	17	20
10	Serine/arginine repetitive matrix protein 2 OS=Homo sapiens GN=SRRM2 PE=1 SV=2	Q9UQ35	23	20	43	10
11	Non-POU domain-containing octamer-binding protein OS=Homo sapiens GN=NONO PE=1 SV=4	Q15233	15	18	17	18
12	RNA-binding motif protein, X chromosome OS=Homo sapiens GN=RBMX PE=1 SV=3	P38159	19	17	22	17
13	Heat shock cognate 71 kDa protein OS=Homo sapiens GN=HSPA8 PE=1 SV=1	P11142	20	23	22	27
14	Interleukin enhancer-binding factor 3 OS=Homo sapiens GN=ILF3 PE=1 SV=3	Q12906 (+1)	26	21	30	14
15	Methylcrotonoyl-CoA carboxylase beta chain, mitochondrial OS=Homo sapiens GN=MCCC2 PE=1 SV=1	Q9HCC0	27	10	13	22
16	Heterogeneous nuclear ribonucleoproteins A2/B1 OS=Homo sapiens GN=HNRNPA2B1 PE=1 SV=2	P22626	17	17	22	18
17	Isoform 2 of MICOS complex subunit MIC60 OS=Homo sapiens GN=IMMT	Q16891-2	1	25	2	47
18	Heat shock protein HSP 90-beta OS=Homo sapiens GN=HSP90AB1 PE=1 SV=4	P08238	17	17	22	27
19	Propionyl-CoA carboxylase beta chain, mitochondrial OS=Homo sapiens GN=PCCB PE=1 SV=1	C9JQS9 (+2)	22	11	10	21
20	Splicing factor, proline- and glutamine-rich OS=Homo sapiens GN=SFPQ PE=1 SV=2	P23246	17	18	18	20
21	Histone H2B type 3-B OS=Homo sapiens GN=HIST3H2BB PE=1 SV=3	Q8N257	5	6	5	5
22	Poly [ADP-ribose] polymerase 1 OS=Homo sapiens GN=PARP1 PE=1 SV=4	P09874	18	16	21	27
23	Heterogeneous nuclear ribonucleoproteins C1/C2 OS=Homo sapiens GN=HNRNPC PE=1 SV=1	B2R5W2 (+3)	11	12	15	11
24	Proliferation marker protein Ki-67 OS=Homo sapiens GN=MKI67 PE=1 SV=2	P46013	20	22	28	32
25	TATA-binding protein-associated factor 2N OS=Homo sapiens GN=TAF15 PE=1 SV=1	Q92804 (+1)	14	16	16	9
26	Heterogeneous nuclear ribonucleoprotein R OS=Homo sapiens GN=HNRNPR PE=1 SV=1	O43390	15	16	20	11
27	60S ribosomal protein L5 OS=Homo sapiens GN=RPL5 PE=1 SV=3	P46777	12	12	12	10
28	Nucleolar RNA helicase 2 OS=Homo sapiens GN=DDX21 PE=1 SV=5	Q9NR30	18	18	23	23
29	Actin, cytoplasmic 1 OS=Homo sapiens GN=ACTB PE=1 SV=1	P60709 (+1)	15	13	15	13
30	Polyadenylate-binding protein OS=Homo sapiens GN=PABPC1 PE=1 SV=1	A0A087WTT1 (+2)	15	16	19	17
31	Tubulin alpha chain OS=Homo sapiens GN=TUBA1C PE=1 SV=1	F5H5D3 (+2)	10	10	13	14
32	RNA-binding protein FUS OS=Homo sapiens GN=FUS PE=1 SV=1	P35637 (+1)	9	9	13	10
33	Elongation factor 1-alpha 1 OS=Homo sapiens GN=EEF1A1 PE=1 SV=1	P68104 (+1)	13	10	14	15
34	78 kDa glucose-regulated protein OS=Homo sapiens GN=HSPA5 PE=1 SV=2	P11021	16	17	23	26
35	T-complex protein 1 subunit theta OS=Homo sapiens GN=CCT8 PE=1 SV=4	P50990	8	17	10	29
36	Histone H4 OS=Homo sapiens GN=HIST1H4A PE=1 SV=2	P62805	10	12	12	8
37	ATP-dependent RNA helicase DDX3X OS=Homo sapiens GN=DDX3X PE=1 SV=1	A0A0D9SF53 (+3)	8	18	12	16
38	Isoform 3 of Heterogeneous nuclear ribonucleoprotein K OS=Homo sapiens GN=HNRNPK	P61978-3	11	14	14	15
39	ATP synthase subunit alpha, mitochondrial OS=Homo sapiens GN=ATP5A1 PE=1 SV=1	P25705	16	10	15	22
40	RuvB-like 2 OS=Homo sapiens GN=RUVBL2 PE=1 SV=3	Q9Y230	5	18	4	28
41	Interleukin enhancer-binding factor 2 OS=Homo sapiens GN=ILF2 PE=1 SV=1	B4DY09 (+1)	12	11	15	11
42	Stress-70 protein, mitochondrial OS=Homo sapiens GN=HSPA9 PE=1 SV=2	P38646	14	13	16	23
43	Pinin OS=Homo sapiens GN=PNN PE=1 SV=4	Q9H307	17	16	21	10
44	Heterogeneous nuclear ribonucleoprotein A1 OS=Homo sapiens GN=HNRNPA1 PE=1 SV=2	F8W6I7 (+3)	13	10	13	11
45	Histone H2A OS=Homo sapiens GN=hCG_2039566 PE=3 SV=1	A0A0U1RR32 (+8)	4	4	5	4
46	RuvB-like 1 OS=Homo sapiens GN=RUVBL1 PE=1 SV=1	Q9Y265	8	13	6	26
47	Fatty acid synthase OS=Homo sapiens GN=FASN PE=1 SV=3	P49327	9	12	18	38
48	T-complex protein 1 subunit epsilon OS=Homo sapiens GN=CCT5 PE=1 SV=1	P48643	1	11	3	20
49	Ras GTPase-activating protein-binding protein 1 OS=Homo sapiens GN=G3BP1 PE=1 SV=1	Q13283	5	10	9	17
50	Lamin-B1 OS=Homo sapiens GN=LMNB1 PE=1 SV=2	P20700	13	7	27	8
51	Heterogeneous nuclear ribonucleoprotein U OS=Homo sapiens GN=HNRNPU PE=1 SV=6	Q00839 (+1)	9	13	13	12
52	60 kDa heat shock protein, mitochondrial OS=Homo sapiens GN=HSPD1 PE=1 SV=2	P10809	12	16	13	21
53	Elongation factor 2 OS=Homo sapiens GN=EEF2 PE=1 SV=4	P13639	14	12	13	15
54	DNA-dependent protein kinase catalytic subunit OS=Homo sapiens GN=PRKDC PE=1 SV=3	P78527	4	4	22	27
55	Ribosome-binding protein 1 OS=Homo sapiens GN=RRBP1 PE=1 SV=1	A0A0A0MRV0 (+2)	19	17	19	13
56	Heterogeneous nuclear ribonucleoprotein M OS=Homo sapiens GN=HNRNPM PE=1 SV=1	A0A087X0X3 (+2)	8	12	14	19
57	Keratin, type II cytoskeletal 1 OS=Homo sapiens GN=KRT1 PE=1 SV=6	P04264 (+1)	26	16	17	4
58	Probable ATP-dependent RNA helicase DDX17 OS=Homo sapiens GN=DDX17 PE=1 SV=1	H3BLZ8 (+1)	13	13	18	15
59	Pre-mRNA-splicing factor ATP-dependent RNA helicase DHX15 OS=Homo sapiens GN=DHX15 PE=1 SV=2	O43143	7	12	13	13
60	Alpha-enolase OS=Homo sapiens GN=ENO1 PE=1 SV=2	P06733	12	7	17	15
61	60S ribosomal protein L6 OS=Homo sapiens GN=RPL6 PE=1 SV=3	Q02878	10	9	11	10
62	Proliferation-associated protein 2G4 OS=Homo sapiens GN=PA2G4 PE=1 SV=3	Q9UQ80	13	13	16	8
63	Clathrin heavy chain OS=Homo sapiens GN=CLTC PE=1 SV=1	A0A087WVQ6 (+2)	5	7	14	30
64	ATP-dependent RNA helicase A OS=Homo sapiens GN=DHX9 PE=1 SV=4	Q08211	14	13	12	19
65	Nucleolar and coiled-body phosphoprotein 1 (Fragment) OS=Homo sapiens GN=NOLC1 PE=1 SV=1	A0A0A0MRM9 (+1)	7	9	9	9
66	Probable 28S rRNA (cytosine(4447)-C(5))-methyltransferase OS=Homo sapiens GN=NOP2 PE=1 SV=2	P46087 (+1)	13	11	17	13
67	Trypsin Cont_type=Reagent	P00761-CONT	4	4	4	3
68	Eukaryotic initiation factor 4A-I OS=Homo sapiens GN=EIF4A1 PE=1 SV=1	P60842	11	12	12	15
69	T-complex protein 1 subunit alpha OS=Homo sapiens GN=TCP1 PE=1 SV=1	P17987	15	11	16	15
70	cAMP-dependent protein kinase type II-alpha regulatory subunit OS=Homo sapiens GN=PRKAR2A PE=1 SV=2	P13861 (+1)		15		17
71	DNA topoisomerase 2-alpha OS=Homo sapiens GN=TOP2A PE=1 SV=3	P11388 (+3)	9	9	17	18
72	Isoform 3 of Double-stranded RNA-binding protein Staufen homolog 1 OS=Homo sapiens GN=STAU1	O95793-3	10	15	13	16
73	Nucleolar transcription factor 1 OS=Homo sapiens GN=UBTF PE=1 SV=1	E9PKP7	11	12	18	8
74	Nucleophosmin OS=Homo sapiens GN=NPM1 PE=1 SV=2	P06748 (+1)	4	5	5	10
75	Filamin-A OS=Homo sapiens GN=FLNA PE=1 SV=4	P21333 (+2)	2	14	4	36
76	Isoform 3 of Treacle protein OS=Homo sapiens GN=TCOF1	Q13428-3	14	18	14	11
77	Prohibitin-2 OS=Homo sapiens GN=PHB2 PE=1 SV=2	J3KPX7 (+1)	9	9	13	14
78	Ribosomal L1 domain-containing protein 1 OS=Homo sapiens GN=RSL1D1 PE=1 SV=3	O76021	11	11	15	13
79	DNA topoisomerase 1 OS=Homo sapiens GN=TOP1 PE=1 SV=2	P11387	12	8	10	6
80	Polypyrimidine tract-binding protein 1 OS=Homo sapiens GN=PTBP1 PE=1 SV=1	P26599	9	6	12	11
81	Heterogeneous nuclear ribonucleoprotein A3 OS=Homo sapiens GN=HNRNPA3 PE=1 SV=2	P51991	11	12	15	7
82	Staphylococcal nuclease domain-containing protein 1 OS=Homo sapiens GN=SND1 PE=1 SV=1	Q7KZF4	14	11	15	14
83	Apoptotic chromatin condensation inducer in the nucleus OS=Homo sapiens GN=ACIN1 PE=1 SV=2	E7EQT4 (+2)	8	10	17	8
84	40S ribosomal protein S3 OS=Homo sapiens GN=RPS3 PE=1 SV=2	P23396	10	6	11	12
85	Elongation factor Tu, mitochondrial OS=Homo sapiens GN=TUFM PE=1 SV=2	P49411	13	5	12	12
86	Keratin, type I cytoskeletal 9 OS=Homo sapiens GN=KRT9 PE=1 SV=3	P35527 (+1)	16	8	13	1
87	RNA-binding protein with serine-rich domain 1 (Fragment) OS=Homo sapiens GN=RNPS1 PE=1 SV=1	H3BMM9 (+4)	5	4	6	6
88	Cell division cycle 5-like protein OS=Homo sapiens GN=CDC5L PE=1 SV=2	Q99459	12	10	12	10
89	Heterogeneous nuclear ribonucleoprotein D0 (Fragment) OS=Homo sapiens GN=HNRNPD PE=1 SV=1	D6RAF8 (+3)	7	8	12	7
90	Bifunctional glutamate/proline--tRNA ligase OS=Homo sapiens GN=EPRS PE=1 SV=5	P07814	10	5	18	9
91	Glyceraldehyde-3-phosphate dehydrogenase OS=Homo sapiens GN=GAPDH PE=1 SV=3	P04406	7	8	9	9
92	Microtubule-associated protein OS=Homo sapiens GN=MAP4 PE=1 SV=1	E7EVA0	6	8	14	13
93	ATP synthase subunit beta, mitochondrial OS=Homo sapiens GN=ATP5B PE=1 SV=3	P06576	9	9	12	15
94	Insulin-like growth factor 2 mRNA-binding protein 1 OS=Homo sapiens GN=IGF2BP1 PE=1 SV=2	Q9NZI8	8	8	12	14
95	Transgelin-2 OS=Homo sapiens GN=TAGLN2 PE=1 SV=3	P37802 (+1)	2	10	2	8
96	Transitional endoplasmic reticulum ATPase OS=Homo sapiens GN=VCP PE=1 SV=4	P55072	0	6	0	29
97	60S ribosomal protein L7a OS=Homo sapiens GN=RPL7A PE=1 SV=2	P62424	9	9	14	6
98	Heterogeneous nuclear ribonucleoprotein A/B OS=Homo sapiens GN=HNRNPAB PE=1 SV=1	D6R9P3 (+4)	9	8	9	9
99	Pre-mRNA-processing-splicing factor 8 OS=Homo sapiens GN=PRPF8 PE=1 SV=2	Q6P2Q9	3	5	8	17
100	Cytoplasmic dynein 1 heavy chain 1 OS=Homo sapiens GN=DYNC1H1 PE=1 SV=5	Q14204	2	2	17	17
101	E3 SUMO-protein ligase RanBP2 OS=Homo sapiens GN=RANBP2 PE=1 SV=2	P49792		2	6	31
102	Heterogeneous nuclear ribonucleoprotein L OS=Homo sapiens GN=HNRNPL PE=1 SV=2	P14866	7	8	8	8
103	10 kDa heat shock protein, mitochondrial OS=Homo sapiens GN=HSPE1 PE=1 SV=2	P61604	1	11	4	6
104	Keratin, type II cytoskeletal 2 epidermal OS=Homo sapiens GN=KRT2 PE=1 SV=2	P35908 (+1)	15	8	18	1
105	Keratin, type I cytoskeletal 10 OS=Homo sapiens GN=KRT10 PE=1 SV=6	P13645 (+1)	15	10	17	1
106	Nucleolar protein 56 OS=Homo sapiens GN=NOP56 PE=1 SV=4	O00567	8	10	13	7
107	U5 small nuclear ribonucleoprotein 200 kDa helicase OS=Homo sapiens GN=SNRNP200 PE=1 SV=2	O75643	3	6	11	15
108	Bromodomain-containing protein 2 OS=Homo sapiens GN=BRD2 PE=1 SV=1	A0A0G2JK44 (+4)	9	11	13	8
109	60S ribosomal protein L4 OS=Homo sapiens GN=RPL4 PE=1 SV=5	P36578	12	7	12	9
110	RNA-binding protein 14 OS=Homo sapiens GN=RBM14 PE=1 SV=2	Q96PK6	10	10	9	8
111	RNA cytidine acetyltransferase OS=Homo sapiens GN=NAT10 PE=1 SV=2	Q9H0A0	3	7	8	21
112	Heterogeneous nuclear ribonucleoprotein H OS=Homo sapiens GN=HNRNPH1 PE=1 SV=1	G8JLB6 (+1)	6	5	7	5
113	Probable ATP-dependent RNA helicase DDX5 OS=Homo sapiens GN=DDX5 PE=1 SV=1	J3KTA4 (+1)	7	6	12	10
114	Lupus La protein OS=Homo sapiens GN=SSB PE=1 SV=2	P05455	8	5	10	7
115	60S ribosomal protein L10a OS=Homo sapiens GN=RPL10A PE=1 SV=2	P62906	7	6	10	4
116	Pyruvate kinase PKM OS=Homo sapiens GN=PKM PE=1 SV=4	P14618	11	7	12	12
117	Angiomotin OS=Homo sapiens GN=AMOT PE=1 SV=1	Q4VCS5	3	4	8	17
118	Src substrate cortactin OS=Homo sapiens GN=CTTN PE=1 SV=2	Q14247	0	23	0	13
119	Prohibitin OS=Homo sapiens GN=PHB PE=1 SV=1	P35232	10	6	13	12
120	40S ribosomal protein S8 OS=Homo sapiens GN=RPS8 PE=1 SV=2	P62241 (+1)	6	7	6	7
121	cAMP-dependent protein kinase catalytic subunit alpha OS=Homo sapiens GN=PRKACA PE=1 SV=2	P17612	0	9	0	18
122	ADP/ATP translocase 3 OS=Homo sapiens GN=SLC25A6 PE=1 SV=4	P12236	6	5	9	11
123	X-ray repair cross-complementing protein 5 OS=Homo sapiens GN=XRCC5 PE=1 SV=3	P13010	8	6	9	12
124	Plasminogen activator inhibitor 1 RNA-binding protein OS=Homo sapiens GN=SERBP1 PE=1 SV=2	Q8NC51	6	10	10	5
125	T-complex protein 1 subunit beta OS=Homo sapiens GN=CCT2 PE=1 SV=4	P78371	2	4	8	17
126	Splicing factor 3B subunit 2 OS=Homo sapiens GN=SF3B2 PE=1 SV=2	Q13435	5	9	11	8
127	Dolichyl-diphosphooligosaccharide--protein glycosyltransferase subunit 1 OS=Homo sapiens GN=RPN1 PE=1 SV=1	P04843	10	7	9	9
128	Tubulin beta-4B chain OS=Homo sapiens GN=TUBB4B PE=1 SV=1	P68371	3	3	3	5
129	Serine/arginine-rich-splicing factor 1 OS=Homo sapiens GN=SRSF1 PE=1 SV=1	J3KTL2 (+1)	4	4	13	3
130	SWI/SNF-related matrix-associated actin-dependent regulator of chromatin subfamily A member 5 OS=Homo sapiens GN=SMARCA5 PE=1 SV=1	O60264	4	4	9	10
131	Delta-1-pyrroline-5-carboxylate synthase OS=Homo sapiens GN=ALDH18A1 PE=1 SV=2	P54886 (+1)	8	7	10	11
132	Protein RRP5 homolog OS=Homo sapiens GN=PDCD11 PE=1 SV=3	Q14690	8	9	8	8
133	Isoform 2 of Nucleosome assembly protein 1-like 4 OS=Homo sapiens GN=NAP1L4	Q99733-2	4	7	4	10
134	Pre-mRNA-processing factor 19 OS=Homo sapiens GN=PRPF19 PE=1 SV=1	Q9UMS4	7	5	11	10
135	Splicing factor 3B subunit 1 OS=Homo sapiens GN=SF3B1 PE=1 SV=3	O75533	0	7	2	24
136	Signal recognition particle subunit SRP72 OS=Homo sapiens GN=SRP72 PE=1 SV=3	O76094	8	11	11	4
137	DnaJ homolog subfamily B member 1 OS=Homo sapiens GN=DNAJB1 PE=1 SV=4	P25685	0	10	0	12
138	X-ray repair cross-complementing protein 6 OS=Homo sapiens GN=XRCC6 PE=1 SV=2	P12956	9	9	8	7
139	60S ribosomal protein L3 OS=Homo sapiens GN=RPL3 PE=1 SV=2	P39023	6	5	9	7
140	Peptidyl-prolyl cis-trans isomerase A OS=Homo sapiens GN=PPIA PE=1 SV=2	P62937	7	6	6	3
141	ELAV-like protein 1 OS=Homo sapiens GN=ELAVL1 PE=1 SV=2	Q15717 (+1)	4	5	7	7
142	60S ribosomal protein L7 OS=Homo sapiens GN=RPL7 PE=1 SV=1	P18124	7	3	10	8
143	T-complex protein 1 subunit zeta OS=Homo sapiens GN=CCT6A PE=1 SV=3	P40227	6	6	9	13
144	Receptor of activated protein C kinase 1 OS=Homo sapiens GN=RACK1 PE=1 SV=3	P63244	7	5	7	8
145	Serine/arginine-rich splicing factor 3 OS=Homo sapiens GN=SRSF3 PE=1 SV=1	P84103 (+1)	5	5	5	4
146	Heat shock protein 75 kDa, mitochondrial OS=Homo sapiens GN=TRAP1 PE=1 SV=3	Q12931 (+1)	5	7	6	14
147	Eukaryotic translation initiation factor 3 subunit C OS=Homo sapiens GN=EIF3C PE=1 SV=1	Q99613 (+1)	5	10	7	11
148	tRNA-splicing ligase RtcB homolog OS=Homo sapiens GN=RTCB PE=1 SV=1	Q9Y3I0	2	5	7	8
149	DNA replication licensing factor MCM7 OS=Homo sapiens GN=MCM7 PE=1 SV=4	P33993	7	2	10	14
150	60S ribosomal protein L13 OS=Homo sapiens GN=RPL13 PE=1 SV=4	P26373	6	7	7	7
151	Nuclease-sensitive element-binding protein 1 OS=Homo sapiens GN=YBX1 PE=1 SV=3	P67809	8	5	11	6
152	KH domain-containing, RNA-binding, signal transduction-associated protein 1 OS=Homo sapiens GN=KHDRBS1 PE=1 SV=1	Q07666	6	2	7	3
153	Glutamate dehydrogenase 1, mitochondrial OS=Homo sapiens GN=GLUD1 PE=1 SV=2	P00367	1	10	5	14
154	Insulin receptor substrate 4 OS=Homo sapiens GN=IRS4 PE=1 SV=1	O14654	2	4	8	17
155	Eukaryotic translation initiation factor 4 gamma 1 OS=Homo sapiens GN=EIF4G1 PE=1 SV=1	E7EUU4 (+3)	1	5	4	18
156	A-kinase anchor protein 1, mitochondrial OS=Homo sapiens GN=AKAP1 PE=1 SV=1	Q92667	0	14	0	16
157	AP-3 complex subunit beta-1 OS=Homo sapiens GN=AP3B1 PE=1 SV=3	O00203 (+1)	9	6	9	4
158	Isoform 2 of Elongation factor 1-gamma OS=Homo sapiens GN=EEF1G	P26641-2	4	6	7	7
159	ATP-citrate synthase OS=Homo sapiens GN=ACLY PE=1 SV=3	P53396	3	6	6	14
160	40S ribosomal protein S16 OS=Homo sapiens GN=RPS16 PE=1 SV=2	P62249	5	6	6	6
161	Mediator of DNA damage checkpoint protein 1 OS=Homo sapiens GN=MDC1 PE=1 SV=3	Q14676	6	5	13	5
162	Exportin-2 OS=Homo sapiens GN=CSE1L PE=1 SV=3	P55060 (+2)	1	3	3	4
163	40S ribosomal protein S9 OS=Homo sapiens GN=RPS9 PE=1 SV=1	A0A024R4M0 (+1)	5	4	4	8
164	Ribosomal protein L15 (Fragment) OS=Homo sapiens GN=RPL15 PE=1 SV=1	E7EQV9 (+1)	5	3	6	4
165	60S acidic ribosomal protein P0 OS=Homo sapiens GN=RPLP0 PE=1 SV=1	P05388	6	6	8	4
166	Histone H3 OS=Homo sapiens GN=H3F3A PE=1 SV=1	B4DEB1 (+7)	2	2	2	1
167	Heat shock protein HSP 90-alpha OS=Homo sapiens GN=HSP90AA1 PE=1 SV=5	P07900 (+1)	5	3	5	9
168	Ubiquitin-associated protein 2-like OS=Homo sapiens GN=UBAP2L PE=1 SV=2	Q14157 (+1)	1	9	1	16
169	High density lipoprotein binding protein (Vigilin), isoform CRA_a OS=Homo sapiens GN=HDLBP PE=1 SV=1	A0A024R4E5 (+1)	0	9	0	17
170	60S ribosomal protein L23a OS=Homo sapiens GN=RPL23A PE=1 SV=1	A8MUS3 (+3)	6	5	10	6
171	Nucleosome assembly protein 1-like 1 (Fragment) OS=Homo sapiens GN=NAP1L1 PE=1 SV=1	H0YIV4 (+1)	3	4	4	8
172	40S ribosomal protein S2 OS=Homo sapiens GN=RPS2 PE=1 SV=2	P15880	5	5	8	7
173	Eukaryotic initiation factor 4A-III OS=Homo sapiens GN=EIF4A3 PE=1 SV=4	P38919	3	6	6	8
174	40S ribosomal protein S4, X isoform OS=Homo sapiens GN=RPS4X PE=1 SV=2	P62701	3	3	9	7
175	Eukaryotic translation initiation factor 3 subunit A OS=Homo sapiens GN=EIF3A PE=1 SV=1	Q14152	1	2	1	16
176	Annexin A2 OS=Homo sapiens GN=ANXA2 PE=1 SV=2	P07355 (+1)	3	12	1	13
177	Serine/arginine-rich-splicing factor 7 OS=Homo sapiens GN=SRSF7 PE=1 SV=1	C9JAB2 (+2)	6	5	6	5
178	Sodium/potassium-transporting ATPase subunit alpha-1 OS=Homo sapiens GN=ATP1A1 PE=1 SV=1	P05023 (+1)	6	5	10	10
179	T-complex protein 1 subunit gamma OS=Homo sapiens GN=CCT3 PE=1 SV=4	P49368	3	4	8	11
180	40S ribosomal protein S6 OS=Homo sapiens GN=RPS6 PE=1 SV=1	P62753	6	3	6	8
181	Isoform 2 of Caseinolytic peptidase B protein homolog OS=Homo sapiens GN=CLPB	Q9H078-2	0	11	0	15
182	Tight junction protein ZO-2 OS=Homo sapiens GN=TJP2 PE=1 SV=2	Q9UDY2	0	10	0	16
183	Elongation factor 1-delta OS=Homo sapiens GN=EEF1D PE=1 SV=1	A0A087X1X7 (+2)	4	4	5	9
184	Isoform 3 of Heterogeneous nuclear ribonucleoprotein Q OS=Homo sapiens GN=SYNCRIP	O60506-3	5	5	9	7
185	Lamina-associated polypeptide 2, isoforms beta/gamma OS=Homo sapiens GN=TMPO PE=1 SV=2	P42167	6	9	7	7
186	Structural maintenance of chromosomes protein 1A OS=Homo sapiens GN=SMC1A PE=1 SV=2	Q14683	4	3	8	5
187	Paraspeckle component 1 OS=Homo sapiens GN=PSPC1 PE=1 SV=1	Q8WXF1	3	8	5	10
188	Ras-related protein Rab-1B OS=Homo sapiens GN=RAB1B PE=1 SV=1	Q9H0U4	4	3	6	7
189	U1 small nuclear ribonucleoprotein 70 kDa OS=Homo sapiens GN=SNRNP70 PE=1 SV=2	P08621	2	3	6	3
190	Protein PRRC2C OS=Homo sapiens GN=PRRC2C PE=1 SV=4	Q9Y520 (+2)	1	7	5	12
191	Ran GTPase-activating protein 1 OS=Homo sapiens GN=RANGAP1 PE=1 SV=1	P46060	3	5	1	16
192	Tight junction protein ZO-1 OS=Homo sapiens GN=TJP1 PE=1 SV=1	A0A087X0K9 (+4)	0	15	1	17
193	Matrin-3 OS=Homo sapiens GN=MATR3 PE=1 SV=1	A0A0R4J2E8 (+2)	4	5	5	11
194	Activator of 90 kDa heat shock protein ATPase homolog 1 OS=Homo sapiens GN=AHSA1 PE=1 SV=1	O95433	5	4	3	4
195	Heterogeneous nuclear ribonucleoprotein H3 OS=Homo sapiens GN=HNRNPH3 PE=1 SV=2	P31942 (+2)	3	3	7	3
196	Cytoskeleton-associated protein 4 OS=Homo sapiens GN=CKAP4 PE=1 SV=2	Q07065	8	7	8	6
197	Heat shock protein 105 kDa OS=Homo sapiens GN=HSPH1 PE=1 SV=1	Q92598 (+2)	1	6	4	14
198	Zinc finger CCCH-type antiviral protein 1 OS=Homo sapiens GN=ZC3HAV1 PE=1 SV=3	Q7Z2W4	1	10	2	14
199	Serum albumin Cont_type=Reagent and lab contaminant	P02769-CONT	9	7	9	1
200	Neuroblast differentiation-associated protein AHNAK OS=Homo sapiens GN=AHNAK PE=1 SV=2	Q09666	0	1	0	19
201	Voltage-dependent anion-selective channel protein 1 OS=Homo sapiens GN=VDAC1 PE=1 SV=2	P21796	5	5	10	5
202	60S ribosomal protein L26 OS=Homo sapiens GN=RPL26 PE=1 SV=1	P61254	2	3	3	3
203	Poly(rC)-binding protein 1 OS=Homo sapiens GN=PCBP1 PE=1 SV=2	Q15365	4	5	6	6
204	Polyubiquitin-B OS=Homo sapiens GN=UBB PE=1 SV=1	B4DV12 (+16)	3	4	4	3
205	Chromodomain-helicase-DNA-binding protein 4 OS=Homo sapiens GN=CHD4 PE=1 SV=1	A0A0C4DGG9 (+2)	1	2	4	10
206	Far upstream element-binding protein 2 OS=Homo sapiens GN=KHSRP PE=1 SV=1	A0A087WTP3 (+1)	4	4	8	13
207	H/ACA ribonucleoprotein complex subunit 4 OS=Homo sapiens GN=DKC1 PE=1 SV=3	O60832	3	6	9	4
208	Endoplasmin OS=Homo sapiens GN=HSP90B1 PE=1 SV=1	P14625	4	3	8	8
209	Voltage-dependent anion-selective channel protein 2 OS=Homo sapiens GN=VDAC2 PE=1 SV=2	P45880 (+2)	6	5	8	6
210	Serine/threonine-protein phosphatase PGAM5, mitochondrial OS=Homo sapiens GN=PGAM5 PE=1 SV=2	Q96HS1	3	5	5	8
211	Histone H1x OS=Homo sapiens GN=H1FX PE=1 SV=1	Q92522	6	6	6	2
212	Sarcoplasmic/endoplasmic reticulum calcium ATPase 2 OS=Homo sapiens GN=ATP2A2 PE=1 SV=1	P16615 (+3)	5	1	6	8
213	CAD protein OS=Homo sapiens GN=CAD PE=1 SV=1	F8VPD4 (+1)	6	1	11	10
214	Structural maintenance of chromosomes flexible hinge domain-containing protein 1 OS=Homo sapiens GN=SMCHD1 PE=1 SV=2	A6NHR9	1	4	5	16
215	26S proteasome non-ATPase regulatory subunit 1 OS=Homo sapiens GN=PSMD1 PE=1 SV=2	Q99460 (+1)	0	2	1	22
216	Sorting nexin-3 OS=Homo sapiens GN=SNX3 PE=1 SV=3	O60493	0	6	0	6
217	116 kDa U5 small nuclear ribonucleoprotein component OS=Homo sapiens GN=EFTUD2 PE=1 SV=1	Q15029 (+2)	4	5	6	10
218	Kinectin OS=Homo sapiens GN=KTN1 PE=1 SV=1	Q86UP2	6	4	8	1
219	ADP-ribosylation factor 3 OS=Homo sapiens GN=ARF3 PE=1 SV=2	P61204 (+1)	4	3	4	9
220	Isoform 2 of Nuclear mitotic apparatus protein 1 OS=Homo sapiens GN=NUMA1	Q14980-2	5	4	9	4
221	Nucleolar protein 58 OS=Homo sapiens GN=NOP58 PE=1 SV=1	Q9Y2X3	6	5	9	5
222	ATPase family AAA domain-containing protein 3A OS=Homo sapiens GN=ATAD3A PE=1 SV=2	Q9NVI7 (+1)	2	7	0	10
223	Protein ELYS OS=Homo sapiens GN=AHCTF1 PE=1 SV=3	Q8WYP5 (+2)	1	6	3	15
224	Polyadenylate-binding protein OS=Homo sapiens GN=PABPC4 PE=1 SV=1	B1ANR0 (+3)	3	3	7	4
225	GTP-binding nuclear protein Ran OS=Homo sapiens GN=RAN PE=1 SV=1	B5MDF5 (+2)	5	4	5	7
226	Fructose-bisphosphate aldolase OS=Homo sapiens GN=ALDOA PE=1 SV=1	J3KPS3 (+1)	5	2	12	5
227	Glutathione S-transferase P OS=Homo sapiens GN=GSTP1 PE=1 SV=2	P09211	4	4	4	6
228	Peroxiredoxin-6 OS=Homo sapiens GN=PRDX6 PE=1 SV=3	P30041	3	4	2	10
229	Isoleucine--tRNA ligase, cytoplasmic OS=Homo sapiens GN=IARS PE=1 SV=1	J3KR24 (+1)	4	2	11	9
230	60S ribosomal protein L24 OS=Homo sapiens GN=RPL24 PE=1 SV=1	C9JNW5 (+1)	3	4	3	5
231	T-complex protein 1 subunit delta OS=Homo sapiens GN=CCT4 PE=1 SV=4	P50991 (+1)	2	4	7	8
232	Cold shock domain-containing protein E1 OS=Homo sapiens GN=CSDE1 PE=1 SV=2	O75534 (+3)	1	7	4	11
233	Lamin-B2 OS=Homo sapiens GN=LMNB2 PE=1 SV=4	Q03252	8	3	12	1
234	40S ribosomal protein S18 OS=Homo sapiens GN=RPS18 PE=1 SV=3	P62269	6	6	5	4
235	40S ribosomal protein S3a OS=Homo sapiens GN=RPS3A PE=1 SV=2	P61247	2	4	6	6
236	Moesin OS=Homo sapiens GN=MSN PE=1 SV=3	P26038	5	2	11	2
237	Trifunctional purine biosynthetic protein adenosine-3 OS=Homo sapiens GN=GART PE=1 SV=1	P22102	2	1	8	11
238	Msx2-interacting protein OS=Homo sapiens GN=SPEN PE=1 SV=1	Q96T58	4	4	7	1
239	60S ribosomal protein L18 (Fragment) OS=Homo sapiens GN=RPL18 PE=1 SV=1	J3QQ67	3	4	4	4
240	ATP-dependent RNA helicase DDX39A OS=Homo sapiens GN=DDX39A PE=1 SV=2	O00148	4	4	3	5
241	Ornithine aminotransferase, mitochondrial OS=Homo sapiens GN=OAT PE=1 SV=1	P04181	9	4	6	3
242	Leucine-rich repeat-containing protein 59 OS=Homo sapiens GN=LRRC59 PE=1 SV=1	Q96AG4	4	3	7	6
243	U4/U6.U5 tri-snRNP-associated protein 1 OS=Homo sapiens GN=SART1 PE=1 SV=1	O43290	2	5	5	8
244	C-1-tetrahydrofolate synthase, cytoplasmic OS=Homo sapiens GN=MTHFD1 PE=1 SV=3	P11586	3	3	5	6
245	Isoform 5 of Splicing factor 1 OS=Homo sapiens GN=SF1	Q15637-5	2	2	5	7
246	40S ribosomal protein S26 OS=Homo sapiens GN=RPS26 PE=1 SV=3	P62854	2	3	3	3
247	Transformer-2 protein homolog beta OS=Homo sapiens GN=TRA2B PE=1 SV=1	P62995 (+1)	5	1	5	3
248	40S ribosomal protein S15a OS=Homo sapiens GN=RPS15A PE=1 SV=2	P62244	3	2	3	5
249	Casein kinase II subunit alpha OS=Homo sapiens GN=CSNK2A1 PE=1 SV=1	E7EU96 (+1)	0	1	2	10
250	Splicing factor 3B subunit 3 OS=Homo sapiens GN=SF3B3 PE=1 SV=4	Q15393	0	3	2	9
251	Nascent polypeptide-associated complex subunit alpha, muscle-specific form OS=Homo sapiens GN=NACA PE=1 SV=1	E9PAV3	0	5	1	8
252	La-related protein 1 OS=Homo sapiens GN=LARP1 PE=1 SV=2	Q6PKG0	0	4	1	11
253	Nuclear fragile X mental retardation-interacting protein 2 OS=Homo sapiens GN=NUFIP2 PE=1 SV=1	Q7Z417	0	9	0	11
254	Regulator of chromosome condensation (Fragment) OS=Homo sapiens GN=RCC1 PE=1 SV=1	C9JW69 (+2)	6	5	6	5
255	Isoform A of Protein SON OS=Homo sapiens GN=SON	P18583-2 (+1)	4	3	5	6
256	40S ribosomal protein S14 OS=Homo sapiens GN=RPS14 PE=1 SV=3	P62263	7	4	5	5
257	Ribosomal RNA processing protein 1 homolog B OS=Homo sapiens GN=RRP1B PE=1 SV=3	Q14684 (+1)	5	4	9	4
258	Structural maintenance of chromosomes protein OS=Homo sapiens GN=SMC4 PE=1 SV=1	E9PD53 (+1)	4	2	7	4
259	Serine/arginine-rich splicing factor 6 OS=Homo sapiens GN=SRSF6 PE=1 SV=2	Q13247	2	2	4	3
260	Serine/arginine-rich splicing factor 9 OS=Homo sapiens GN=SRSF9 PE=1 SV=1	Q13242	3	5	10	2
261	Coatomer subunit alpha OS=Homo sapiens GN=COPA PE=1 SV=2	P53621 (+1)	2	2	6	8
262	Aspartate--tRNA ligase, cytoplasmic OS=Homo sapiens GN=DARS PE=1 SV=2	P14868	1	2	11	2
263	Ataxin-2-like protein OS=Homo sapiens GN=ATXN2L PE=1 SV=2	Q8WWM7	0	8	3	11
264	Eukaryotic translation initiation factor 4 gamma 2 (Fragment) OS=Homo sapiens GN=EIF4G2 PE=1 SV=1	D3DQV9 (+1)	0	3	0	17
265	Ras-related protein Rab-7a OS=Homo sapiens GN=RAB7A PE=1 SV=1	P51149	6	6	5	4
266	60S ribosomal protein L21 OS=Homo sapiens GN=RPL21 PE=1 SV=2	P46778	3	3	3	4
267	Archain 1, isoform CRA_a OS=Homo sapiens GN=ARCN1 PE=1 SV=1	B0YIW6 (+1)	2	5	3	5
268	Myosin-9 OS=Homo sapiens GN=MYH9 PE=1 SV=4	P35579 (+1)	3	3	8	2
269	60S ribosomal protein L12 OS=Homo sapiens GN=RPL12 PE=1 SV=1	P30050	3	2	3	3
270	Histone H2B type 1-D OS=Homo sapiens GN=HIST1H2BD PE=1 SV=2	P58876 (+8)	2	2	2	2
271	Mitochondrial import receptor subunit TOM40 homolog OS=Homo sapiens GN=TOMM40 PE=1 SV=1	O96008	1	4	2	10
272	Protein LYRIC OS=Homo sapiens GN=MTDH PE=1 SV=2	Q86UE4	4	5	6	3
273	Acetyl-CoA acetyltransferase, mitochondrial OS=Homo sapiens GN=ACAT1 PE=1 SV=1	P24752	3	2	9	6
274	60S ribosomal protein L13a (Fragment) OS=Homo sapiens GN=RPL13A PE=1 SV=2	M0QYS1	1	3	5	5
275	DNA replication licensing factor MCM4 OS=Homo sapiens GN=MCM4 PE=1 SV=5	P33991	3	1	4	7
276	Nucleolar GTP-binding protein 1 OS=Homo sapiens GN=GTPBP4 PE=1 SV=3	Q9BZE4	4	3	7	2
277	Serine-threonine kinase receptor-associated protein OS=Homo sapiens GN=STRAP PE=1 SV=1	Q9Y3F4 (+1)	1	5	1	11
278	26S protease regulatory subunit 7 OS=Homo sapiens GN=PSMC2 PE=1 SV=3	P35998	1	2	2	12
279	Serine hydroxymethyltransferase, mitochondrial OS=Homo sapiens GN=SHMT2 PE=1 SV=3	P34897 (+1)	1	6	1	8
280	Stress-induced-phosphoprotein 1 OS=Homo sapiens GN=STIP1 PE=1 SV=1	P31948 (+1)	1	4	1	9
281	Enhancer of mRNA-decapping protein 4 OS=Homo sapiens GN=EDC4 PE=1 SV=1	Q6P2E9	0	2	1	16
282	T-complex protein 1 subunit eta OS=Homo sapiens GN=CCT7 PE=1 SV=2	Q99832	0	1	4	10
283	40S ribosomal protein S7 OS=Homo sapiens GN=RPS7 PE=1 SV=1	P62081	1	0	4	7
284	Talin-1 OS=Homo sapiens GN=TLN1 PE=1 SV=3	Q9Y490	0	1	1	15
285	Hematological and neurological-expressed 1-like protein OS=Homo sapiens GN=HN1L PE=1 SV=2	A6NGP5 (+2)	0	8	0	5
286	TAR DNA-binding protein 43 (Fragment) OS=Homo sapiens GN=TARDBP PE=1 SV=1	A0A087WX29 (+1)	4	6	6	5
287	40S ribosomal protein S13 OS=Homo sapiens GN=RPS13 PE=1 SV=2	P62277	2	4	5	6
288	60S ribosomal protein L17 (Fragment) OS=Homo sapiens GN=RPL17 PE=3 SV=1	A0A087WXM6 (+5)	3	2	6	6
289	Protein disulfide-isomerase A3 OS=Homo sapiens GN=PDIA3 PE=1 SV=4	P30101	6	3	6	2
290	Obg-like ATPase 1 OS=Homo sapiens GN=OLA1 PE=1 SV=1	J3KQ32 (+1)	4	4	5	2
291	Probable ATP-dependent RNA helicase DDX27 OS=Homo sapiens GN=DDX27 PE=1 SV=1	B7Z6D5 (+1)	1	2	3	7
292	ATP-binding cassette sub-family E member 1 OS=Homo sapiens GN=ABCE1 PE=1 SV=1	P61221	1	3	3	8
293	Arginine--tRNA ligase, cytoplasmic OS=Homo sapiens GN=RARS PE=1 SV=2	P54136	1	2	6	8
294	Leucine--tRNA ligase, cytoplasmic OS=Homo sapiens GN=LARS PE=1 SV=2	Q9P2J5	0	0	5	10
295	Peroxiredoxin-1 (Fragment) OS=Homo sapiens GN=PRDX1 PE=1 SV=1	A0A0A0MSI0 (+2)	5	6	6	4
296	Coiled-coil domain-containing protein 124 OS=Homo sapiens GN=CCDC124 PE=1 SV=1	Q96CT7	4	4	4	4
297	Importin subunit alpha-1 OS=Homo sapiens GN=KPNA2 PE=1 SV=1	P52292	2	4	3	6
298	Stomatin-like protein 2, mitochondrial OS=Homo sapiens GN=STOML2 PE=1 SV=1	Q9UJZ1	4	2	8	4
299	Chromodomain-helicase-DNA-binding protein 1 OS=Homo sapiens GN=CHD1 PE=1 SV=2	O14646 (+1)	2	3	4	2
300	Importin subunit beta-1 OS=Homo sapiens GN=KPNB1 PE=1 SV=2	Q14974	2	2	3	9
301	Mitotic checkpoint protein BUB3 (Fragment) OS=Homo sapiens GN=BUB3 PE=1 SV=1	J3QT28 (+2)	4	4	4	1
302	Bcl-2-associated transcription factor 1 (Fragment) OS=Homo sapiens GN=BCLAF1 PE=1 SV=8	E9PK09 (+6)	2	3	2	2
303	AP-3 complex subunit delta-1 OS=Homo sapiens GN=AP3D1 PE=1 SV=1	O14617 (+3)	3	2	4	5
304	Ribosome biogenesis regulatory protein homolog OS=Homo sapiens GN=RRS1 PE=1 SV=2	Q15050	4	3	5	2
305	Nucleolar protein 6 OS=Homo sapiens GN=NOL6 PE=1 SV=2	Q9H6R4 (+1)	1	3	6	11
306	BTB/POZ domain-containing protein KCTD12 OS=Homo sapiens GN=KCTD12 PE=1 SV=1	Q96CX2	2	1	6	7
307	Titin OS=Homo sapiens GN=TTN PE=1 SV=1	A0A0A0MTS7 (+2)	1	0	0	0
308	Host cell factor 1 OS=Homo sapiens GN=HCFC1 PE=1 SV=2	A6NEM2 (+3)	0	4	4	8
309	Desmoglein-2 OS=Homo sapiens GN=DSG2 PE=1 SV=2	Q14126	0	2	0	13
310	Coiled-coil and C2 domain-containing protein 1A OS=Homo sapiens GN=CC2D1A PE=1 SV=1	Q6P1N0	0	7	0	10
311	Protein bicaudal D homolog 2 OS=Homo sapiens GN=BICD2 PE=1 SV=1	Q8TD16 (+1)	0	2	0	16
312	26S protease regulatory subunit 8 OS=Homo sapiens GN=PSMC5 PE=1 SV=1	P62195 (+1)	0	1	0	13
313	Dolichyl-diphosphooligosaccharide--protein glycosyltransferase 48 kDa subunit OS=Homo sapiens GN=DDOST PE=1 SV=1	A0A0C4DGS1 (+2)	4	4	4	5
314	Trifunctional enzyme subunit alpha, mitochondrial OS=Homo sapiens GN=HADHA PE=1 SV=2	P40939	3	4	5	3
315	Heterogeneous nuclear ribonucleoprotein A0 OS=Homo sapiens GN=HNRNPA0 PE=1 SV=1	Q13151	5	4	4	6
316	Eukaryotic translation initiation factor 4B OS=Homo sapiens GN=EIF4B PE=1 SV=2	P23588	1	7	4	7
317	PC4 and SFRS1-interacting protein OS=Homo sapiens GN=PSIP1 PE=1 SV=1	O75475	1	4	7	5
318	26S proteasome non-ATPase regulatory subunit 2 OS=Homo sapiens GN=PSMD2 PE=1 SV=3	Q13200	1	3	1	12
319	Protein phosphatase 1G OS=Homo sapiens GN=PPM1G PE=1 SV=1	O15355	1	5	1	8
320	Structural maintenance of chromosomes protein 3 OS=Homo sapiens GN=SMC3 PE=1 SV=2	Q9UQE7	3	0	6	3
321	Poly(U)-binding-splicing factor PUF60 (Fragment) OS=Homo sapiens GN=PUF60 PE=1 SV=1	A0A0J9YVP6 (+13)	2	1	6	5
322	ATP-dependent RNA helicase DDX1 OS=Homo sapiens GN=DDX1 PE=1 SV=2	Q92499	0	1	4	7
323	26S protease regulatory subunit 6A OS=Homo sapiens GN=PSMC3 PE=1 SV=1	E9PM69 (+2)	0	2	2	9
324	Tumor protein D54 OS=Homo sapiens GN=TPD52L2 PE=1 SV=2	O43399 (+2)	0	5	0	9
325	Cytoskeleton-associated protein 5 OS=Homo sapiens GN=CKAP5 PE=1 SV=3	Q14008 (+2)	0	0	1	16
326	Eukaryotic translation initiation factor 2 subunit 3 OS=Homo sapiens GN=EIF2S3 PE=1 SV=3	P41091	5	3	5	5
327	Peroxisomal multifunctional enzyme type 2 OS=Homo sapiens GN=HSD17B4 PE=1 SV=3	P51659	4	4	4	7
328	60S ribosomal protein L27 OS=Homo sapiens GN=RPL27 PE=1 SV=2	P61353	4	4	3	6
329	14-3-3 protein epsilon OS=Homo sapiens GN=YWHAE PE=1 SV=1	P62258	2	4	3	4
330	Heterogeneous nuclear ribonucleoprotein D-like OS=Homo sapiens GN=HNRNPDL PE=1 SV=1	A0A087WUK2 (+3)	3	3	3	5
331	ATP synthase subunit gamma, mitochondrial OS=Homo sapiens GN=ATP5C1 PE=1 SV=1	P36542	4	2	4	5
332	Sideroflexin-1 OS=Homo sapiens GN=SFXN1 PE=1 SV=4	Q9H9B4	3	2	7	7
333	Flotillin-2 OS=Homo sapiens GN=FLOT2 PE=1 SV=2	Q14254	6	3	5	2
334	Splicing factor 3A subunit 1 OS=Homo sapiens GN=SF3A1 PE=1 SV=1	Q15459	2	2	3	4
335	EBNA1 binding protein 2, isoform CRA_d OS=Homo sapiens GN=EBNA1BP2 PE=1 SV=1	H7C2Q8 (+1)	2	4	4	7
336	Eukaryotic translation initiation factor 5B OS=Homo sapiens GN=EIF5B PE=1 SV=1	A0A087WUT6 (+1)	4	3	8	1
337	Pre-mRNA-splicing factor CWC22 homolog OS=Homo sapiens GN=CWC22 PE=1 SV=3	Q9HCG8	1	6	5	1
338	La-related protein 7 OS=Homo sapiens GN=LARP7 PE=1 SV=1	Q4G0J3 (+1)	3	3	7	1
339	Transcription intermediary factor 1-beta OS=Homo sapiens GN=TRIM28 PE=1 SV=5	Q13263	1	1	2	10
340	Myb-binding protein 1A OS=Homo sapiens GN=MYBBP1A PE=1 SV=2	Q9BQG0 (+1)	1	1	5	6
341	rRNA 2'-O-methyltransferase fibrillarin (Fragment) OS=Homo sapiens GN=FBL PE=1 SV=1	M0QXL5 (+4)	1	3	6	7
342	Leucine-rich PPR motif-containing protein, mitochondrial OS=Homo sapiens GN=LRPPRC PE=1 SV=3	P42704	0	3	4	9
343	DnaJ homolog subfamily A member 1 OS=Homo sapiens GN=DNAJA1 PE=1 SV=2	P31689	0	3	4	9
344	Isoform 2 of Afadin OS=Homo sapiens GN=AFDN	P55196-1	0	4	0	11
345	Calponin-3 OS=Homo sapiens GN=CNN3 PE=1 SV=1	Q15417	0	6	0	7
346	Acetyl-CoA carboxylase 2 OS=Homo sapiens GN=ACACB PE=1 SV=3	O00763 (+2)	12	0	0	0
347	RNA-binding protein 34 OS=Homo sapiens GN=RBM34 PE=1 SV=2	P42696	3	3	6	4
348	FACT complex subunit SPT16 OS=Homo sapiens GN=SUPT16H PE=1 SV=1	Q9Y5B9	3	7	2	4
349	Heterogeneous nuclear ribonucleoprotein F OS=Homo sapiens GN=HNRNPF PE=1 SV=3	P52597	4	3	4	5
350	Developmentally-regulated GTP-binding protein 1 OS=Homo sapiens GN=DRG1 PE=1 SV=1	Q9Y295	2	4	4	4
351	Pre-mRNA-processing factor 40 homolog A OS=Homo sapiens GN=PRPF40A PE=1 SV=2	O75400 (+2)	2	5	3	5
352	Glycogen phosphorylase, liver form OS=Homo sapiens GN=PYGL PE=1 SV=4	P06737 (+1)	3	2	2	5
353	40S ribosomal protein S24 OS=Homo sapiens GN=RPS24 PE=1 SV=1	A0A087WUS0 (+5)	3	2	3	4
354	RNA-binding protein EWS OS=Homo sapiens GN=EWSR1 PE=1 SV=1	B0QYK0 (+4)	3	3	5	2
355	NF-kappa-B-repressing factor OS=Homo sapiens GN=NKRF PE=1 SV=2	O15226 (+1)	4	3	1	4
356	THO complex subunit 4 OS=Homo sapiens GN=ALYREF PE=1 SV=1	E9PB61 (+1)	2	2	4	4
357	Ras GTPase-activating protein-binding protein 2 OS=Homo sapiens GN=G3BP2 PE=1 SV=2	Q9UN86 (+1)	1	3	4	8
358	Poly(rC)-binding protein 2 OS=Homo sapiens GN=PCBP2 PE=1 SV=1	Q15366 (+3)	1	2	2	5
359	YTH domain-containing family protein 2 OS=Homo sapiens GN=YTHDF2 PE=1 SV=2	Q9Y5A9 (+1)	2	6	1	4
360	60S ribosomal protein L23 OS=Homo sapiens GN=RPL23 PE=1 SV=1	P62829	1	1	3	5
361	Calcium-binding mitochondrial carrier protein Aralar2 OS=Homo sapiens GN=SLC25A13 PE=1 SV=2	Q9UJS0 (+1)	1	2	4	10
362	Regulator of nonsense transcripts 1 OS=Homo sapiens GN=UPF1 PE=1 SV=2	Q92900 (+1)	0	3	4	9
363	UPF0568 protein C14orf166 OS=Homo sapiens GN=C14orf166 PE=1 SV=1	Q9Y224	0	2	4	8
364	Gem-associated protein 5 OS=Homo sapiens GN=GEMIN5 PE=1 SV=3	Q8TEQ6	0	3	1	9
365	U2 snRNP-associated SURP motif-containing protein OS=Homo sapiens GN=U2SURP PE=1 SV=2	O15042 (+1)	0	1	1	10
366	La-related protein 4 OS=Homo sapiens GN=LARP4 PE=1 SV=3	Q71RC2 (+1)	0	3	1	9
367	Probable ATP-dependent RNA helicase DDX6 OS=Homo sapiens GN=DDX6 PE=1 SV=2	P26196	0	5	0	8
368	DnaJ homolog subfamily C member 7 OS=Homo sapiens GN=DNAJC7 PE=1 SV=2	Q99615	0	4	0	12
369	Cysteine and histidine-rich domain-containing protein 1 OS=Homo sapiens GN=CHORDC1 PE=1 SV=2	Q9UHD1 (+1)	0	6	0	7
370	3-hydroxyacyl-CoA dehydrogenase type-2 OS=Homo sapiens GN=HSD17B10 PE=1 SV=3	Q99714	3	4	4	5
371	D-3-phosphoglycerate dehydrogenase OS=Homo sapiens GN=PHGDH PE=1 SV=4	O43175	2	3	6	4
372	Caprin-1 OS=Homo sapiens GN=CAPRIN1 PE=1 SV=2	Q14444 (+1)	3	2	3	5
373	Elongation factor 1-beta OS=Homo sapiens GN=EEF1B2 PE=1 SV=3	P24534	2	2	2	4
374	RNA-binding protein 3 OS=Homo sapiens GN=RBM3 PE=1 SV=1	P98179	3	4	4	2
375	RNA-binding protein Raly (Fragment) OS=Homo sapiens GN=RALY PE=1 SV=1	Q5QPL9 (+2)	4	3	4	2
376	RNA-binding protein 28 OS=Homo sapiens GN=RBM28 PE=1 SV=3	Q9NW13 (+1)	3	5	5	2
377	Guanine nucleotide-binding protein-like 3 OS=Homo sapiens GN=GNL3 PE=1 SV=2	Q9BVP2 (+1)	2	1	4	5
378	Isoform 2 of Putative ATP-dependent RNA helicase DHX30 OS=Homo sapiens GN=DHX30	Q7L2E3-2	1	2	3	7
379	Phosphate carrier protein, mitochondrial OS=Homo sapiens GN=SLC25A3 PE=1 SV=2	Q00325 (+1)	2	1	3	3
380	Cytochrome b-c1 complex subunit 2, mitochondrial OS=Homo sapiens GN=UQCRC2 PE=1 SV=3	P22695	4	1	5	5
381	pre-rRNA processing protein FTSJ3 OS=Homo sapiens GN=FTSJ3 PE=1 SV=2	Q8IY81	1	3	0	10
382	RNA-binding protein 25 OS=Homo sapiens GN=RBM25 PE=1 SV=3	P49756	0	2	4	7
383	ATP-dependent RNA helicase DHX29 OS=Homo sapiens GN=DHX29 PE=1 SV=1	A0A087WYN9 (+1)	0	2	1	10
384	Eukaryotic translation initiation factor 4 gamma 3 OS=Homo sapiens GN=EIF4G3 PE=1 SV=1	A0A0U1RQK7	1	1	0	14
385	26S protease regulatory subunit 10B OS=Homo sapiens GN=PSMC6 PE=1 SV=1	A0A087X2I1 (+1)	0	3	0	11
386	Nuclear pore complex protein Nup214 OS=Homo sapiens GN=NUP214 PE=1 SV=2	P35658 (+4)	0	2	0	12
387	Lysine-rich nucleolar protein 1 OS=Homo sapiens GN=KNOP1 PE=1 SV=1	Q1ED39	3	3	3	5
388	Ribosome production factor 2 homolog OS=Homo sapiens GN=RPF2 PE=1 SV=2	Q9H7B2	3	3	6	4
389	Cytochrome b-c1 complex subunit 1, mitochondrial OS=Homo sapiens GN=UQCRC1 PE=1 SV=3	P31930	3	2	5	3
390	60S ribosomal protein L22 (Fragment) OS=Homo sapiens GN=RPL22 PE=1 SV=1	K7EMH1 (+2)	3	2	3	4
391	Ubiquitin-like modifier-activating enzyme 1 OS=Homo sapiens GN=UBA1 PE=1 SV=3	P22314 (+1)	3	2	3	7
392	ATP-binding cassette sub-family F member 1 OS=Homo sapiens GN=ABCF1 PE=1 SV=2	Q8NE71 (+1)	2	2	3	6
393	60S ribosomal protein L38 OS=Homo sapiens GN=RPL38 PE=1 SV=2	P63173	2	3	3	2
394	SRSF protein kinase 1 (Fragment) OS=Homo sapiens GN=SRPK1 PE=1 SV=1	H3BLV9 (+3)	4	3	5	2
395	Cell growth-regulating nucleolar protein OS=Homo sapiens GN=LYAR PE=1 SV=2	Q9NX58	5	4	3	2
396	Inorganic pyrophosphatase OS=Homo sapiens GN=PPA1 PE=1 SV=2	Q15181	2	2	2	6
397	60S ribosomal protein L35a OS=Homo sapiens GN=RPL35A PE=1 SV=2	P18077	3	2	3	2
398	Cleavage and polyadenylation specificity factor subunit 5 OS=Homo sapiens GN=NUDT21 PE=1 SV=1	O43809	1	2	4	6
399	DNA replication licensing factor MCM6 OS=Homo sapiens GN=MCM6 PE=1 SV=1	Q14566	2	1	5	5
400	Nuclear migration protein nudC OS=Homo sapiens GN=NUDC PE=1 SV=1	Q9Y266	1	6	1	4
401	Hypoxia up-regulated protein 1 OS=Homo sapiens GN=HYOU1 PE=1 SV=1	A0A087X054 (+1)	3	0	4	4
402	NEDD8-conjugating enzyme Ubc12 OS=Homo sapiens GN=UBE2M PE=1 SV=1	P61081	0	7	1	5
403	Casein kinase I isoform alpha OS=Homo sapiens GN=CSNK1A1 PE=1 SV=2	P48729	0	4	1	5
404	Signal recognition particle 54 kDa protein OS=Homo sapiens GN=SRP54 PE=1 SV=1	P61011	0	2	0	12
405	Extended synaptotagmin-1 OS=Homo sapiens GN=ESYT1 PE=1 SV=1	Q9BSJ8 (+1)	0	2	0	9
406	Carboxypeptidase D OS=Homo sapiens GN=CPD PE=1 SV=2	O75976	0	4	0	7
407	RNA polymerase II-associated protein 3 OS=Homo sapiens GN=RPAP3 PE=1 SV=2	Q9H6T3 (+1)	0	4	0	10
408	60S ribosomal protein L8 OS=Homo sapiens GN=RPL8 PE=1 SV=2	P62917	3	3	3	3
409	Ras-related protein Rab-14 OS=Homo sapiens GN=RAB14 PE=1 SV=4	P61106 (+1)	4	2	3	3
410	Pentatricopeptide repeat domain-containing protein 3, mitochondrial OS=Homo sapiens GN=PTCD3 PE=1 SV=3	Q96EY7	2	4	2	2
411	40S ribosomal protein SA OS=Homo sapiens GN=RPSA PE=1 SV=1	A0A0C4DG17 (+2)	2	2	3	3
412	40S ribosomal protein S25 OS=Homo sapiens GN=RPS25 PE=1 SV=1	P62851	4	3	4	2
413	Peptidyl-prolyl cis-trans isomerase FKBP4 OS=Homo sapiens GN=FKBP4 PE=1 SV=3	Q02790	2	3	4	3
414	40S ribosomal protein S28 OS=Homo sapiens GN=RPS28 PE=1 SV=1	P62857	3	3	2	2
415	Core histone macro-H2A.1 OS=Homo sapiens GN=H2AFY PE=1 SV=4	O75367 (+2)	2	2	5	2
416	60S ribosomal protein L11 OS=Homo sapiens GN=RPL11 PE=1 SV=2	P62913 (+1)	2	2	2	2
417	High mobility group protein B2 OS=Homo sapiens GN=HMGB2 PE=1 SV=2	P26583	2	3	6	1
418	G patch domain-containing protein 4 OS=Homo sapiens GN=GPATCH4 PE=1 SV=1	A0A0A0MRK1 (+3)	3	1	4	4
419	26S proteasome non-ATPase regulatory subunit 3 OS=Homo sapiens GN=PSMD3 PE=1 SV=2	O43242	2	1	3	4
420	Complement component 1 Q subcomponent-binding protein, mitochondrial OS=Homo sapiens GN=C1QBP PE=1 SV=1	Q07021	3	1	3	5
421	Putative RNA-binding protein Luc7-like 2 OS=Homo sapiens GN=LUC7L2 PE=1 SV=2	Q9Y383	1	1	6	1
422	Serine/arginine-rich splicing factor 10 OS=Homo sapiens GN=SRSF10 PE=1 SV=1	O75494 (+2)	1	2	5	3
423	Histone H1.0 OS=Homo sapiens GN=H1F0 PE=1 SV=3	P07305 (+1)	3	2	2	1
424	Scaffold attachment factor B2 OS=Homo sapiens GN=SAFB2 PE=1 SV=1	Q14151	2	1	7	1
425	HCLS1-associated protein X-1 OS=Homo sapiens GN=HAX1 PE=1 SV=2	O00165 (+1)	1	2	1	9
426	Microtubule-associated protein 1B OS=Homo sapiens GN=MAP1B PE=1 SV=2	P46821	1	1	1	10
427	Structural maintenance of chromosomes protein 2 OS=Homo sapiens GN=SMC2 PE=1 SV=2	O95347	2	1	4	4
428	DNA mismatch repair protein Msh2 OS=Homo sapiens GN=MSH2 PE=1 SV=1	P43246	0	0	2	6
429	MICOS complex subunit OS=Homo sapiens GN=CHCHD3 PE=1 SV=1	C9JRZ6 (+2)	1	6	1	6
430	Band 4.1-like protein 2 OS=Homo sapiens GN=EPB41L2 PE=1 SV=1	E9PHY5 (+2)	0	2	3	4
431	ATP-dependent RNA helicase DDX50 OS=Homo sapiens GN=DDX50 PE=1 SV=1	Q9BQ39	0	1	1	5
432	Tubulin beta-2A chain OS=Homo sapiens GN=TUBB2A PE=1 SV=1	Q13885	0	0	3	5
433	Prelamin-A/C OS=Homo sapiens GN=LMNA PE=1 SV=1	P02545 (+4)	3	2	5	0
434	Far upstream element-binding protein 3 OS=Homo sapiens GN=FUBP3 PE=1 SV=2	Q96I24	0	2	2	7
435	Isoleucine--tRNA ligase, mitochondrial OS=Homo sapiens GN=IARS2 PE=1 SV=2	Q9NSE4	0	4	0	5
436	RNA-binding protein 27 OS=Homo sapiens GN=RBM27 PE=1 SV=2	Q9P2N5	0	5	0	7
437	ATP-dependent Clp protease ATP-binding subunit clpX-like, mitochondrial OS=Homo sapiens GN=CLPX PE=1 SV=2	O76031	0	2	0	9
438	Protein PRRC2A OS=Homo sapiens GN=PRRC2A PE=1 SV=3	P48634	0	1	0	11
439	Adenylate kinase 2, mitochondrial OS=Homo sapiens GN=AK2 PE=1 SV=1	F8W1A4 (+3)	3	4	3	4
440	DBIRD complex subunit ZNF326 OS=Homo sapiens GN=ZNF326 PE=1 SV=2	Q5BKZ1	4	3	3	4
441	40S ribosomal protein S11 OS=Homo sapiens GN=RPS11 PE=1 SV=1	M0QZC5 (+1)	3	2	3	3
442	Peptidyl-prolyl cis-trans isomerase B OS=Homo sapiens GN=PPIB PE=1 SV=2	P23284	3	3	4	3
443	Serine/arginine-rich splicing factor 11 OS=Homo sapiens GN=SRSF11 PE=1 SV=1	Q05519 (+2)	2	2	5	3
444	Pyruvate dehydrogenase E1 component subunit beta, mitochondrial OS=Homo sapiens GN=PDHB PE=1 SV=3	P11177 (+1)	2	3	5	4
445	Zinc finger RNA-binding protein OS=Homo sapiens GN=ZFR PE=1 SV=2	Q96KR1	3	2	4	2
446	Ras-related protein Rab-5C OS=Homo sapiens GN=RAB5C PE=1 SV=2	P51148 (+1)	5	2	2	4
447	60S ribosomal protein L14 OS=Homo sapiens GN=RPL14 PE=1 SV=4	P50914	2	2	3	2
448	60S ribosomal protein L29 OS=Homo sapiens GN=RPL29 PE=1 SV=2	P47914	3	1	4	2
449	60S ribosomal protein L9 (Fragment) OS=Homo sapiens GN=RPL9 PE=1 SV=8	D6RAN4 (+1)	2	1	4	4
450	Malate dehydrogenase, mitochondrial OS=Homo sapiens GN=MDH2 PE=1 SV=3	P40926	4	2	5	1
451	Fragile X mental retardation syndrome-related protein 1 OS=Homo sapiens GN=FXR1 PE=1 SV=1	B4DXZ6 (+1)	1	2	3	4
452	DnaJ homolog subfamily A member 3, mitochondrial OS=Homo sapiens GN=DNAJA3 PE=1 SV=2	Q96EY1 (+1)	2	2	1	2
453	Zinc finger protein 638 OS=Homo sapiens GN=ZNF638 PE=1 SV=2	Q14966 (+1)	1	1	4	4
454	B-cell receptor-associated protein 31 OS=Homo sapiens GN=BCAP31 PE=1 SV=3	P51572 (+1)	2	2	2	1
455	26S proteasome non-ATPase regulatory subunit 4 OS=Homo sapiens GN=PSMD4 PE=1 SV=1	P55036 (+1)	1	2	1	6
456	Phenylalanine--tRNA ligase beta subunit OS=Homo sapiens GN=FARSB PE=1 SV=3	Q9NSD9	1	2	1	4
457	Calcyclin-binding protein OS=Homo sapiens GN=CACYBP PE=1 SV=2	Q9HB71 (+1)	0	3	1	5
458	Nuclear pore complex protein Nup153 OS=Homo sapiens GN=NUP153 PE=1 SV=2	P49790	1	1	1	7
459	Eukaryotic translation initiation factor 5A (Fragment) OS=Homo sapiens GN=EIF5A PE=1 SV=8	I3L397 (+3)	1	2	1	4
460	Nucleoside diphosphate kinase OS=Homo sapiens GN=NME4 PE=1 SV=1	F2Z2X0 (+2)	1	4	2	5
461	ATP-dependent RNA helicase DDX18 OS=Homo sapiens GN=DDX18 PE=1 SV=2	Q9NVP1	0	2	3	6
462	Methionine--tRNA ligase, cytoplasmic OS=Homo sapiens GN=MARS PE=1 SV=2	P56192	1	0	8	3
463	Heat shock 70 kDa protein 4 OS=Homo sapiens GN=HSPA4 PE=1 SV=4	P34932	0	2	0	10
464	Clathrin interactor 1 OS=Homo sapiens GN=CLINT1 PE=1 SV=1	Q14677 (+1)	0	4	0	9
465	E3 ubiquitin-protein ligase CHIP OS=Homo sapiens GN=STUB1 PE=1 SV=2	Q9UNE7	0	2	0	7
466	Isoform 2 of Transcription factor BTF3 OS=Homo sapiens GN=BTF3	P20290-2	0	2	0	7
467	Sorting nexin-1 OS=Homo sapiens GN=SNX1 PE=1 SV=3	Q13596 (+1)	0	1	0	9
468	DNA helicase OS=Homo sapiens GN=MCM5 PE=1 SV=1	B1AHB1 (+1)	3	3	2	3
469	Keratin, type II cytoskeletal 8 OS=Homo sapiens GN=KRT8 PE=1 SV=7	P05787 (+1)	4	3	3	2
470	Eukaryotic translation initiation factor 3 subunit I OS=Homo sapiens GN=EIF3I PE=1 SV=1	Q13347	2	4	3	6
471	Transformer-2 protein homolog alpha OS=Homo sapiens GN=TRA2A PE=1 SV=1	Q13595 (+2)	2	3	3	2
472	Voltage-dependent anion-selective channel protein 3 OS=Homo sapiens GN=VDAC3 PE=1 SV=1	Q9Y277 (+1)	4	3	2	5
473	Cellular tumor antigen p53 OS=Homo sapiens GN=TP53 PE=1 SV=1	A0A087WZU8 (+3)	2	4	2	4
474	Cofilin-1 OS=Homo sapiens GN=CFL1 PE=1 SV=1	E9PK25 (+2)	2	2	2	5
475	Signal recognition particle 14 kDa protein OS=Homo sapiens GN=SRP14 PE=1 SV=2	P37108	2	2	4	2
476	Lamin-B receptor OS=Homo sapiens GN=LBR PE=1 SV=2	Q14739	4	3	4	2
477	40S ribosomal protein S30 OS=Homo sapiens GN=FAU PE=1 SV=1	P62861	2	2	2	2
478	Eukaryotic translation initiation factor 2 subunit 1 OS=Homo sapiens GN=EIF2S1 PE=1 SV=3	P05198	1	2	3	4
479	Exosome complex exonuclease RRP44 OS=Homo sapiens GN=DIS3 PE=1 SV=2	Q9Y2L1	1	2	3	6
480	SAFB-like transcription modulator OS=Homo sapiens GN=SLTM PE=1 SV=2	Q9NWH9	1	1	6	2
481	Calnexin OS=Homo sapiens GN=CANX PE=1 SV=2	P27824 (+1)	1	1	2	5
482	Glycylpeptide N-tetradecanoyltransferase 1 OS=Homo sapiens GN=NMT1 PE=1 SV=2	P30419 (+1)	1	3	4	4
483	Ubiquitin carboxyl-terminal hydrolase 10 OS=Homo sapiens GN=USP10 PE=1 SV=2	Q14694 (+2)	1	2	3	5
484	Small nuclear ribonucleoprotein Sm D2 OS=Homo sapiens GN=SNRPD2 PE=1 SV=1	P62316	1	1	3	2
485	L-lactate dehydrogenase A chain OS=Homo sapiens GN=LDHA PE=1 SV=2	P00338 (+1)	3	4	3	1
486	ADP/ATP translocase 2 OS=Homo sapiens GN=SLC25A5 PE=1 SV=7	P05141	3	2	1	2
487	Nuclear pore complex protein Nup93 OS=Homo sapiens GN=NUP93 PE=1 SV=2	Q8N1F7	0	1	2	7
488	Spectrin alpha chain, non-erythrocytic 1 OS=Homo sapiens GN=SPTAN1 PE=1 SV=1	A0A0D9SF54 (+4)	0	1	5	3
489	Multifunctional protein ADE2 OS=Homo sapiens GN=PAICS PE=1 SV=3	P22234	0	2	2	8
490	Coilin OS=Homo sapiens GN=COIL PE=1 SV=1	P38432	3	1	4	0
491	28S ribosomal protein S28, mitochondrial OS=Homo sapiens GN=MRPS28 PE=1 SV=1	Q9Y2Q9	0	3	1	5
492	Mitochondrial ribonuclease P protein 1 OS=Homo sapiens GN=TRMT10C PE=1 SV=2	Q7L0Y3	0	2	0	5
493	Mitochondrial import receptor subunit TOM22 homolog OS=Homo sapiens GN=TOMM22 PE=1 SV=3	Q9NS69	0	2	0	4
494	Trinucleotide repeat-containing gene 6B protein OS=Homo sapiens GN=TNRC6B PE=1 SV=4	Q9UPQ9 (+1)	0	3	0	8
495	Ubiquitin-associated protein 2 OS=Homo sapiens GN=UBAP2 PE=1 SV=1	Q5T6F2	0	4	0	8
496	Hexokinase-2 OS=Homo sapiens GN=HK2 PE=1 SV=1	E9PB90 (+1)	0	0	2	0
497	Inosine-5'-monophosphate dehydrogenase 2 (Fragment) OS=Homo sapiens GN=IMPDH2 PE=1 SV=1	H0Y4R1 (+1)	3	4	4	3
498	Ribonucleases P/MRP protein subunit POP1 OS=Homo sapiens GN=POP1 PE=1 SV=2	Q99575	2	3	2	2
499	RNA-binding protein 39 OS=Homo sapiens GN=RBM39 PE=1 SV=2	Q14498 (+2)	2	3	3	2
500	40S ribosomal protein S20 OS=Homo sapiens GN=RPS20 PE=1 SV=1	P60866 (+1)	3	2	3	2
501	ATP synthase subunit g, mitochondrial OS=Homo sapiens GN=ATP5L PE=1 SV=1	E9PN17 (+1)	3	2	2	2
502	Pre-mRNA-splicing factor SPF27 OS=Homo sapiens GN=BCAS2 PE=1 SV=1	O75934	2	2	2	3
503	Monocarboxylate transporter 1 OS=Homo sapiens GN=SLC16A1 PE=1 SV=3	P53985	3	1	3	4
504	ATP synthase subunit O, mitochondrial OS=Homo sapiens GN=ATP5O PE=1 SV=1	P48047	3	2	1	4
505	Putative RNA-binding protein 15 OS=Homo sapiens GN=RBM15 PE=1 SV=1	A0A087WWP4 (+1)	1	0	2	2
506	DNA (cytosine-5)-methyltransferase 1 OS=Homo sapiens GN=DNMT1 PE=1 SV=2	P26358 (+1)	2	1	3	0
507	Protein Red OS=Homo sapiens GN=IK PE=1 SV=3	Q13123	1	2	0	5
508	Cytochrome c oxidase subunit 2 OS=Homo sapiens GN=MT-CO2 PE=1 SV=1	P00403	2	1	1	3
509	Histone-binding protein RBBP7 OS=Homo sapiens GN=RBBP7 PE=1 SV=1	E9PC52 (+1)	1	4	3	2
510	Nuclear pore complex protein Nup205 OS=Homo sapiens GN=NUP205 PE=1 SV=3	Q92621	1	2	3	5
511	60S ribosomal protein L19 OS=Homo sapiens GN=RPL19 PE=1 SV=1	P84098	2	3	2	1
512	Myosin-10 OS=Homo sapiens GN=MYH10 PE=1 SV=3	P35580 (+4)	1	1	3	1
513	Serpin H1 OS=Homo sapiens GN=SERPINH1 PE=1 SV=2	P50454	1	3	3	6
514	Casein kinase II subunit alpha' OS=Homo sapiens GN=CSNK2A2 PE=1 SV=1	P19784	1	3	1	6
515	Zinc finger CCCH domain-containing protein 18 OS=Homo sapiens GN=ZC3H18 PE=1 SV=1	E7ERS3 (+1)	1	4	1	3
516	Histone deacetylase complex subunit SAP18 OS=Homo sapiens GN=SAP18 PE=1 SV=1	O00422 (+1)	1	2	6	1
517	Septin-9 OS=Homo sapiens GN=SEPT9 PE=1 SV=2	Q9UHD8 (+3)	1	2	1	7
518	RNA exonuclease 4 OS=Homo sapiens GN=REXO4 PE=1 SV=2	Q9GZR2	0	0	2	1
519	Ezrin OS=Homo sapiens GN=EZR PE=1 SV=3	E7EQR4 (+1)	4	1	2	1
520	Hexokinase-1 OS=Homo sapiens GN=HK1 PE=1 SV=3	P19367 (+3)	0	1	1	4
521	WD repeat-containing protein 46 OS=Homo sapiens GN=WDR46 PE=1 SV=3	O15213	0	2	4	1
522	Desmoplakin OS=Homo sapiens GN=DSP PE=1 SV=3	P15924	0	0	0	4
523	Eukaryotic translation initiation factor 3 subunit B OS=Homo sapiens GN=EIF3B PE=1 SV=3	P55884 (+1)	0	0	4	6
524	PEST proteolytic signal-containing nuclear protein OS=Homo sapiens GN=PCNP PE=1 SV=2	Q8WW12	0	5	0	5
525	26S protease regulatory subunit 6B OS=Homo sapiens GN=PSMC4 PE=1 SV=2	P43686	0	2	0	9
526	Drebrin-like protein OS=Homo sapiens GN=DBNL PE=1 SV=1	Q9UJU6	0	5	0	5
527	Microtubule-associated protein RP/EB family member 1 OS=Homo sapiens GN=MAPRE1 PE=1 SV=3	Q15691	0	2	0	9
528	26S protease regulatory subunit 4 OS=Homo sapiens GN=PSMC1 PE=1 SV=1	P62191 (+1)	0	1	0	10
529	Partner of Y14 and mago OS=Homo sapiens GN=PYM1 PE=1 SV=1	Q9BRP8 (+1)	2	3	3	3
530	Eukaryotic translation initiation factor 2A OS=Homo sapiens GN=EIF2A PE=1 SV=1	F8WAE5 (+2)	2	3	4	2
531	Histone H1.2 OS=Homo sapiens GN=HIST1H1C PE=1 SV=2	P16403	2	2	2	2
532	Ribosomal RNA small subunit methyltransferase NEP1 OS=Homo sapiens GN=EMG1 PE=1 SV=4	Q92979	4	2	4	2
533	40S ribosomal protein S23 OS=Homo sapiens GN=RPS23 PE=1 SV=3	P62266	3	1	3	2
534	Ribosome biogenesis protein BOP1 OS=Homo sapiens GN=BOP1 PE=1 SV=2	Q14137 (+1)	3	2	2	1
535	60S ribosomal protein L34 OS=Homo sapiens GN=RPL34 PE=1 SV=3	P49207	1	1	1	1
536	Puromycin-sensitive aminopeptidase OS=Homo sapiens GN=NPEPPS PE=1 SV=1	E9PLK3 (+1)	1	1	3	5
537	Small nuclear ribonucleoprotein Sm D3 OS=Homo sapiens GN=SNRPD3 PE=1 SV=1	P62318 (+1)	1	1	2	2
538	G-rich sequence factor 1 (Fragment) OS=Homo sapiens GN=GRSF1 PE=1 SV=1	H0Y8R1	2	2	3	1
539	Eukaryotic translation initiation factor 6 OS=Homo sapiens GN=EIF6 PE=1 SV=1	P56537	4	1	4	1
540	39S ribosomal protein L15, mitochondrial OS=Homo sapiens GN=MRPL15 PE=1 SV=1	Q9P015	1	4	4	1
541	Spermidine synthase OS=Homo sapiens GN=SRM PE=1 SV=1	P19623	1	2	3	2
542	Ribosome biogenesis protein BRX1 homolog OS=Homo sapiens GN=BRIX1 PE=1 SV=2	Q8TDN6	0	0	1	2
543	Insulin-like growth factor 2 mRNA-binding protein 3 OS=Homo sapiens GN=IGF2BP3 PE=1 SV=2	O00425	1	0	1	5
544	Protein arginine N-methyltransferase 5 OS=Homo sapiens GN=PRMT5 PE=1 SV=4	O14744 (+1)	0	3	1	4
545	Ataxin-2 (Fragment) OS=Homo sapiens GN=ATXN2 PE=1 SV=1	H0YH87	0	3	2	3
546	WD repeat-containing protein 75 OS=Homo sapiens GN=WDR75 PE=1 SV=1	Q8IWA0	0	1	4	3
547	NAD(P) transhydrogenase, mitochondrial OS=Homo sapiens GN=NNT PE=1 SV=3	Q13423	0	0	1	5
548	Cyclin-dependent kinase 12 (Fragment) OS=Homo sapiens GN=CDK12 PE=1 SV=1	J3QSD7 (+3)	0	1	3	2
549	Transcription elongation regulator 1 OS=Homo sapiens GN=TCERG1 PE=1 SV=2	O14776 (+1)	0	2	1	5
550	L-lactate dehydrogenase B chain OS=Homo sapiens GN=LDHB PE=1 SV=2	P07195	4	3	3	0
551	Heat shock protein beta-1 OS=Homo sapiens GN=HSPB1 PE=1 SV=2	P04792	2	4	0	6
552	Serine/threonine-protein phosphatase PP1-beta catalytic subunit OS=Homo sapiens GN=PPP1CB PE=1 SV=3	P62140	1	4	0	6
553	SNW domain-containing protein 1 OS=Homo sapiens GN=SNW1 PE=1 SV=1	Q13573	1	2	0	7
554	Mitochondrial import inner membrane translocase subunit TIM44 OS=Homo sapiens GN=TIMM44 PE=1 SV=2	O43615	0	3	0	8
555	Calcium homeostasis endoplasmic reticulum protein OS=Homo sapiens GN=CHERP PE=1 SV=1	J3QK89 (+1)	0	0	0	6
556	PDZ and LIM domain protein 1 OS=Homo sapiens GN=PDLIM1 PE=1 SV=4	O00151	0	8	0	4
557	NEDD8 OS=Homo sapiens GN=NEDD8 PE=1 SV=1	Q15843	0	3	0	4
558	Cingulin OS=Homo sapiens GN=CGN PE=1 SV=2	Q9P2M7	0	2	0	7
559	Mitochondrial genome maintenance exonuclease 1 OS=Homo sapiens GN=MGME1 PE=1 SV=1	Q9BQP7	0	2	0	7
560	5'-3' exoribonuclease 1 OS=Homo sapiens GN=XRN1 PE=1 SV=1	Q8IZH2 (+1)	0	1	0	5
561	Adenosylhomocysteinase OS=Homo sapiens GN=AHCY PE=1 SV=4	P23526	3	2	2	2
562	Serine/threonine-protein kinase PRP4 homolog OS=Homo sapiens GN=PRPF4B PE=1 SV=3	Q13523	2	2	5	1
563	Ras-related protein Rab-11A (Fragment) OS=Homo sapiens GN=RAB11A PE=4 SV=1	H3BMH2 (+5)	1	3	1	3
564	Signal recognition particle 19 kDa protein OS=Homo sapiens GN=SRP19 PE=1 SV=1	A0A087WYR0 (+1)	2	1	3	1
565	Cisplatin resistance-associated overexpressed protein, isoform CRA_b OS=Homo sapiens GN=LUC7L3 PE=1 SV=1	J3KPP4 (+1)	1	1	6	1
566	Protein SET OS=Homo sapiens GN=SET PE=1 SV=1	A0A0C4DFV9 (+4)	1	2	1	5
567	Non-histone chromosomal protein HMG-17 OS=Homo sapiens GN=HMGN2 PE=1 SV=3	P05204	2	2	2	1
568	Acetyltransferase component of pyruvate dehydrogenase complex OS=Homo sapiens GN=DLAT PE=1 SV=1	E9PEJ4 (+2)	1	0	3	1
569	Dolichyl-diphosphooligosaccharide--protein glycosyltransferase subunit STT3A OS=Homo sapiens GN=STT3A PE=1 SV=2	P46977	0	0	2	0
570	5'-3' exoribonuclease 2 OS=Homo sapiens GN=XRN2 PE=1 SV=1	Q9H0D6 (+1)	1	2	1	5
571	Eukaryotic translation initiation factor 4H OS=Homo sapiens GN=EIF4H PE=1 SV=5	Q15056 (+1)	1	3	2	2
572	Glutamine--tRNA ligase (Fragment) OS=Homo sapiens GN=QARS PE=1 SV=1	A0A1B0GVU9 (+3)	1	0	5	3
573	Protein disulfide-isomerase A4 OS=Homo sapiens GN=PDIA4 PE=1 SV=2	P13667	4	1	4	1
574	Heterogeneous nuclear ribonucleoprotein H2 OS=Homo sapiens GN=HNRNPH2 PE=1 SV=1	P55795	2	0	2	3
575	60S ribosomal protein L31 OS=Homo sapiens GN=RPL31 PE=1 SV=1	P62899	3	3	4	0
576	Isoform 2 of Mitochondrial import inner membrane translocase subunit TIM50 OS=Homo sapiens GN=TIMM50	Q3ZCQ8-2	0	1	2	5
577	ATP-dependent DNA helicase Q1 OS=Homo sapiens GN=RECQL PE=1 SV=3	P46063	1	0	5	0
578	cDNA FLJ60124, highly similar to Mitochondrial dicarboxylate carrier OS=Homo sapiens PE=2 SV=1	B4DLN1	1	0	2	5
579	Sorting and assembly machinery component 50 homolog OS=Homo sapiens GN=SAMM50 PE=1 SV=3	Q9Y512	1	2	0	2
580	Zinc finger CCCH domain-containing protein 11A OS=Homo sapiens GN=ZC3H11A PE=1 SV=1	E9PQ61 (+1)	1	1	0	6
581	CD2 antigen cytoplasmic tail-binding protein 2 OS=Homo sapiens GN=CD2BP2 PE=1 SV=1	O95400	0	4	0	5
582	Dyslexia-associated protein KIAA0319-like protein (Fragment) OS=Homo sapiens GN=KIAA0319L PE=1 SV=1	E7EN73 (+2)	0	0	0	9
583	Protein disulfide-isomerase A6 OS=Homo sapiens GN=PDIA6 PE=1 SV=1	Q15084 (+4)	3	2	3	2
584	Ran-specific GTPase-activating protein OS=Homo sapiens GN=RANBP1 PE=1 SV=1	F6WQW2 (+2)	2	4	3	2
585	DNA-(apurinic or apyrimidinic site) lyase (Fragment) OS=Homo sapiens GN=APEX1 PE=1 SV=1	G3V3M6 (+1)	2	2	4	3
586	GTP-binding protein SAR1a OS=Homo sapiens GN=SAR1A PE=1 SV=1	Q9NR31	2	1	2	3
587	4F2 cell-surface antigen heavy chain OS=Homo sapiens GN=SLC3A2 PE=1 SV=1	F5GZS6 (+4)	1	1	1	3
588	SRSF protein kinase 2 OS=Homo sapiens GN=SRPK2 PE=1 SV=3	P78362 (+1)	2	1	1	2
589	SAP domain-containing ribonucleoprotein OS=Homo sapiens GN=SARNP PE=1 SV=1	F8VZQ9 (+2)	1	1	3	1
590	60S ribosomal protein L10 OS=Homo sapiens GN=RPL10 PE=1 SV=1	A0A087WV22 (+3)	3	1	3	4
591	Erlin-2 (Fragment) OS=Homo sapiens GN=ERLIN2 PE=1 SV=1	E5RHW4 (+1)	2	1	3	3
592	Isoform 2 of GMP synthase [glutamine-hydrolyzing] OS=Homo sapiens GN=GMPS	P49915-2	2	1	3	2
593	Thioredoxin domain-containing protein 12 OS=Homo sapiens GN=TXNDC12 PE=1 SV=1	O95881	2	1	3	1
594	60S ribosomal protein L28 OS=Homo sapiens GN=RPL28 PE=1 SV=1	H0YKD8 (+6)	3	2	3	1
595	Delta(3,5)-Delta(2,4)-dienoyl-CoA isomerase, mitochondrial OS=Homo sapiens GN=ECH1 PE=1 SV=2	Q13011	3	2	2	1
596	Heterochromatin protein 1-binding protein 3 OS=Homo sapiens GN=HP1BP3 PE=1 SV=1	Q5SSJ5 (+2)	2	3	1	1
597	Proliferating cell nuclear antigen OS=Homo sapiens GN=PCNA PE=1 SV=1	P12004	2	2	1	1
598	Tyrosine--tRNA ligase, cytoplasmic OS=Homo sapiens GN=YARS PE=1 SV=4	P54577	1	1	1	3
599	Coatomer subunit beta OS=Homo sapiens GN=COPB1 PE=1 SV=3	P53618	1	1	1	6
600	Histidine--tRNA ligase, cytoplasmic OS=Homo sapiens GN=HARS PE=1 SV=2	P12081 (+1)	2	1	5	1
601	Double-stranded RNA-specific adenosine deaminase (Fragment) OS=Homo sapiens GN=ADAR PE=1 SV=1	H0YCK3 (+5)	1	2	2	3
602	tRNA (cytosine(34)-C(5))-methyltransferase OS=Homo sapiens GN=NSUN2 PE=1 SV=2	Q08J23 (+1)	1	1	0	5
603	Scaffold attachment factor B1 OS=Homo sapiens GN=SAFB PE=1 SV=4	Q15424	1	1	3	0
604	Probable ATP-dependent RNA helicase DDX23 OS=Homo sapiens GN=DDX23 PE=1 SV=3	Q9BUQ8	1	0	1	0
605	Protein PPAN-P2RY11 OS=Homo sapiens GN=PPAN-P2RY11 PE=4 SV=1	A0A0A6YYI3 (+4)	1	0	2	2
606	DNA topoisomerase 2 (Fragment) OS=Homo sapiens GN=TOP2B PE=1 SV=1	E9PCY5 (+2)	1	0	1	2
607	Chromobox protein homolog 3 OS=Homo sapiens GN=CBX3 PE=1 SV=4	Q13185	0	2	2	5
608	Programmed cell death 6-interacting protein OS=Homo sapiens GN=PDCD6IP PE=1 SV=1	Q8WUM4 (+1)	0	0	2	1
609	Eukaryotic translation initiation factor 3 subunit F OS=Homo sapiens GN=EIF3F PE=1 SV=1	O00303	0	1	3	5
610	(E3-independent) E2 ubiquitin-conjugating enzyme OS=Homo sapiens GN=UBE2O PE=1 SV=3	Q9C0C9	1	1	0	7
611	Probable ATP-dependent RNA helicase DDX20 OS=Homo sapiens GN=DDX20 PE=1 SV=2	Q9UHI6	0	1	3	2
612	Elongation factor G, mitochondrial OS=Homo sapiens GN=GFM1 PE=1 SV=2	Q96RP9	1	2	0	4
613	Vesicle-fusing ATPase OS=Homo sapiens GN=NSF PE=1 SV=1	I3L0N3 (+2)	0	1	2	2
614	RNA-binding protein 4 OS=Homo sapiens GN=RBM4 PE=1 SV=1	Q9BWF3	0	1	1	4
615	LETM1 and EF-hand domain-containing protein 1, mitochondrial OS=Homo sapiens GN=LETM1 PE=1 SV=1	O95202	0	2	1	3
616	U4/U6.U5 tri-snRNP-associated protein 2 OS=Homo sapiens GN=USP39 PE=1 SV=1	B9A018 (+2)	2	0	1	5
617	Tubulin beta-6 chain OS=Homo sapiens GN=TUBB6 PE=1 SV=1	Q9BUF5	0	0	1	6
618	Stathmin OS=Homo sapiens GN=STMN1 PE=1 SV=3	P16949 (+1)	0	3	0	1
619	Plectin OS=Homo sapiens GN=PLEC PE=1 SV=3	Q15149 (+8)	0	0	1	2
620	Phosphatidylinositol-binding clathrin assembly protein OS=Homo sapiens GN=PICALM PE=1 SV=2	Q13492 (+3)	0	2	0	5
621	Zinc finger CCCH domain-containing protein 14 OS=Homo sapiens GN=ZC3H14 PE=1 SV=1	Q6PJT7 (+2)	0	1	0	7
622	Tubulin-folding cofactor B OS=Homo sapiens GN=TBCB PE=1 SV=2	Q99426	0	3	0	5
623	Endophilin-A2 OS=Homo sapiens GN=SH3GL1 PE=1 SV=1	Q99961 (+1)	0	3	0	4
624	Sorting nexin-9 OS=Homo sapiens GN=SNX9 PE=1 SV=1	Q9Y5X1	0	3	0	5
625	ATP-binding cassette sub-family F member 2 OS=Homo sapiens GN=ABCF2 PE=1 SV=2	Q9UG63 (+1)	0	0	2	7
626	Mitochondrial antiviral-signaling protein OS=Homo sapiens GN=MAVS PE=1 SV=2	Q7Z434	0	2	0	5
627	Microtubule-actin cross-linking factor 1, isoforms 1/2/3/5 OS=Homo sapiens GN=MACF1 PE=1 SV=1	H3BPE1 (+2)	0	0	0	1
628	60S acidic ribosomal protein P2 OS=Homo sapiens GN=RPLP2 PE=1 SV=1	P05387	2	2	3	2
629	NADH-cytochrome b5 reductase 3 OS=Homo sapiens GN=CYB5R3 PE=1 SV=3	P00387 (+2)	2	2	2	2
630	Signal recognition particle 9 kDa protein OS=Homo sapiens GN=SRP9 PE=1 SV=1	E9PE20 (+2)	2	2	2	2
631	40S ribosomal protein S12 OS=Homo sapiens GN=RPS12 PE=1 SV=3	P25398	2	2	2	1
632	Leucine-rich repeat flightless-interacting protein 1 OS=Homo sapiens GN=LRRFIP1 PE=1 SV=2	Q32MZ4 (+2)	2	1	3	1
633	Vesicle-associated membrane protein-associated protein B/C OS=Homo sapiens GN=VAPB PE=1 SV=3	O95292	1	2	2	2
634	28S ribosomal protein S9, mitochondrial OS=Homo sapiens GN=MRPS9 PE=1 SV=2	P82933	1	1	2	2
635	Ras-related protein Rab-8A OS=Homo sapiens GN=RAB8A PE=1 SV=1	P61006	3	1	1	2
636	60S ribosomal protein L27a OS=Homo sapiens GN=RPL27A PE=1 SV=1	E9PLL6 (+1)	1	1	2	4
637	Interferon-induced, double-stranded RNA-activated protein kinase OS=Homo sapiens GN=EIF2AK2 PE=1 SV=2	P19525 (+1)	1	1	4	2
638	Protein arginine N-methyltransferase 1 OS=Homo sapiens GN=PRMT1 PE=1 SV=1	E9PKG1 (+5)	1	2	2	2
639	Protein RCC2 OS=Homo sapiens GN=RCC2 PE=1 SV=2	Q9P258	1	2	3	1
640	Splicing factor U2AF 35 kDa subunit-like protein OS=Homo sapiens GN=U2AF1L5 PE=1 SV=1	P0DN76 (+1)	2	2	3	1
641	WD repeat-containing protein 3 OS=Homo sapiens GN=WDR3 PE=1 SV=1	Q9UNX4	2	2	1	1
642	14-3-3 protein zeta/delta (Fragment) OS=Homo sapiens GN=YWHAZ PE=1 SV=1	E7EX29 (+1)	3	3	1	3
643	Neutral amino acid transporter B(0) OS=Homo sapiens GN=SLC1A5 PE=1 SV=2	Q15758	2	1	1	2
644	Serine/threonine-protein phosphatase 1 regulatory subunit 10 OS=Homo sapiens GN=PPP1R10 PE=1 SV=1	Q96QC0	1	1	1	3
645	U3 small nucleolar RNA-associated protein 18 homolog OS=Homo sapiens GN=UTP18 PE=1 SV=3	Q9Y5J1	1	2	4	1
646	RNA-binding protein 12B OS=Homo sapiens GN=RBM12B PE=1 SV=2	Q8IXT5	1	0	2	1
647	39S ribosomal protein L13, mitochondrial OS=Homo sapiens GN=MRPL13 PE=1 SV=1	Q9BYD1	2	1	0	1
648	Synaptic functional regulator FMR1 OS=Homo sapiens GN=FMR1 PE=1 SV=1	A8MQB8 (+2)	0	1	2	2
649	Mitochondrial 2-oxoglutarate/malate carrier protein (Fragment) OS=Homo sapiens GN=SLC25A11 PE=1 SV=1	I3L1P8 (+2)	1	1	0	3
650	Metastasis-associated protein MTA2 OS=Homo sapiens GN=MTA2 PE=1 SV=1	O94776	1	0	1	3
651	Myosin light polypeptide 6 OS=Homo sapiens GN=MYL6 PE=1 SV=1	B7Z6Z4 (+6)	0	1	2	2
652	ATP-dependent RNA helicase DDX24 OS=Homo sapiens GN=DDX24 PE=1 SV=1	G3V529 (+2)	0	1	1	4
653	Neutral alpha-glucosidase AB OS=Homo sapiens GN=GANAB PE=1 SV=1	F5H6X6 (+2)	2	0	2	1
654	Ras-related protein Rab-6A OS=Homo sapiens GN=RAB6A PE=1 SV=3	P20340 (+1)	2	0	2	1
655	Probable ubiquitin carboxyl-terminal hydrolase FAF-X OS=Homo sapiens GN=USP9X PE=1 SV=3	Q93008 (+1)	0	0	2	2
656	Leucine-rich repeat-containing protein 40 OS=Homo sapiens GN=LRRC40 PE=1 SV=1	Q9H9A6	1	0	2	2
657	Isoform 4 of 39S ribosomal protein L43, mitochondrial OS=Homo sapiens GN=MRPL43	Q8N983-4	2	2	2	0
658	Kinesin-1 heavy chain OS=Homo sapiens GN=KIF5B PE=1 SV=1	P33176	0	2	3	3
659	Bromodomain-containing protein 4 OS=Homo sapiens GN=BRD4 PE=1 SV=2	O60885 (+2)	2	3	2	0
660	Glutaminase kidney isoform, mitochondrial OS=Homo sapiens GN=GLS PE=1 SV=1	O94925 (+1)	0	2	1	3
661	ATP-binding cassette sub-family D member 3 OS=Homo sapiens GN=ABCD3 PE=1 SV=1	P28288 (+1)	1	0	3	2
662	Heterogeneous nuclear ribonucleoprotein U-like protein 1 OS=Homo sapiens GN=HNRNPUL1 PE=1 SV=1	A0A0A0MRA5 (+5)	0	1	2	1
663	Valine--tRNA ligase OS=Homo sapiens GN=VARS PE=1 SV=4	P26640	0	1	1	3
664	Eukaryotic translation initiation factor 3 subunit D OS=Homo sapiens GN=EIF3D PE=1 SV=1	O15371 (+2)	0	1	1	5
665	Septin-2 OS=Homo sapiens GN=SEPT2 PE=1 SV=1	B5MCX3 (+3)	0	2	1	4
666	Hsc70-interacting protein OS=Homo sapiens GN=ST13 PE=1 SV=2	P50502 (+1)	0	3	0	5
667	Crk-like protein OS=Homo sapiens GN=CRKL PE=1 SV=1	P46109	0	3	1	3
668	Midasin OS=Homo sapiens GN=MDN1 PE=1 SV=2	Q9NU22	0	0	0	1
669	Biorientation of chromosomes in cell division protein 1-like 1 OS=Homo sapiens GN=BOD1L1 PE=1 SV=2	Q8NFC6	0	0	1	2
670	Pyrroline-5-carboxylate reductase 2 OS=Homo sapiens GN=PYCR2 PE=1 SV=1	Q96C36	0	2	0	5
671	Kinesin-like protein KIF11 OS=Homo sapiens GN=KIF11 PE=1 SV=2	P52732	0	1	0	4
672	Spectrin beta chain OS=Homo sapiens GN=SPTBN1 PE=1 SV=1	A0A087WUZ3 (+1)	0	1	0	3
673	Cation-independent mannose-6-phosphate receptor OS=Homo sapiens GN=IGF2R PE=1 SV=3	P11717	0	3	0	6
674	IST1 homolog (Fragment) OS=Homo sapiens GN=IST1 PE=1 SV=1	H3BUI0 (+4)	0	3	0	4
675	Isoform 3 of MAX gene-associated protein OS=Homo sapiens GN=MGA	Q8IWI9-3 (+1)	0	1	0	3
676	Double-stranded RNA-binding protein Staufen homolog 2 OS=Homo sapiens GN=STAU2 PE=1 SV=1	A0A0A0MTC4 (+5)	0	3	0	4
677	NSFL1 cofactor p47 OS=Homo sapiens GN=NSFL1C PE=1 SV=2	Q9UNZ2 (+1)	0	4	0	5
678	Arginine-hydroxylase NDUFAF5, mitochondrial OS=Homo sapiens GN=NDUFAF5 PE=1 SV=1	Q5TEU4	0	1	0	5
679	Isoform 2 of STE20-like serine/threonine-protein kinase OS=Homo sapiens GN=SLK	Q9H2G2-2	0	1	0	5
680	WASH complex subunit 2A OS=Homo sapiens GN=WASHC2A PE=1 SV=1	A0A087WYF6 (+10)	0	1	0	7
681	Pumilio homolog 1 OS=Homo sapiens GN=PUM1 PE=1 SV=3	Q14671 (+3)	0	1	0	6
682	cAMP-dependent protein kinase type I-alpha regulatory subunit OS=Homo sapiens GN=PRKAR1A PE=1 SV=1	P10644	0	1	0	7
683	cAMP-dependent protein kinase type II-beta regulatory subunit OS=Homo sapiens GN=PRKAR2B PE=1 SV=3	P31323	0	1	0	4
684	Centrosomal protein of 170 kDa (Fragment) OS=Homo sapiens GN=CEP170 PE=1 SV=1	H0Y2V6 (+3)	0	0	0	7
685	RNA-binding motif protein, X-linked 2 OS=Homo sapiens GN=RBMX2 PE=1 SV=2	Q9Y388	2	2	2	3
686	Pleiotropic regulator 1 (Fragment) OS=Homo sapiens GN=PLRG1 PE=1 SV=1	D6RA26 (+2)	2	2	2	2
687	Dolichyl-diphosphooligosaccharide--protein glycosyltransferase subunit DAD1 OS=Homo sapiens GN=DAD1 PE=1 SV=1	F5GXX5 (+1)	1	2	2	1
688	Isoform 2 of Cullin-4B OS=Homo sapiens GN=CUL4B	Q13620-1	1	1	1	2
689	Proteasomal ubiquitin receptor ADRM1 OS=Homo sapiens GN=ADRM1 PE=1 SV=2	Q16186	1	1	1	1
690	28S ribosomal protein S7, mitochondrial (Fragment) OS=Homo sapiens GN=MRPS7 PE=1 SV=1	J3QQS1	0	1	1	4
691	Emerin OS=Homo sapiens GN=EMD PE=1 SV=1	P50402	1	2	2	2
692	THO complex subunit 2 OS=Homo sapiens GN=THOC2 PE=1 SV=1	A0A0C4DG98 (+1)	1	2	3	2
693	Tyrosine-protein kinase BAZ1B OS=Homo sapiens GN=BAZ1B PE=1 SV=2	Q9UIG0 (+1)	1	1	4	2
694	U2 small nuclear ribonucleoprotein A' (Fragment) OS=Homo sapiens GN=SNRPA1 PE=1 SV=1	H0YLR3 (+2)	2	2	2	1
695	Creatine kinase B-type OS=Homo sapiens GN=CKB PE=1 SV=1	P12277	3	2	3	1
696	Small ubiquitin-related modifier 2 OS=Homo sapiens GN=SUMO2 PE=1 SV=3	P61956	1	1	1	1
697	MKI67 FHA domain-interacting nucleolar phosphoprotein OS=Homo sapiens GN=NIFK PE=1 SV=1	Q9BYG3	1	2	1	3
698	Regulator of nonsense transcripts 3B OS=Homo sapiens GN=UPF3B PE=1 SV=1	Q9BZI7 (+1)	1	2	2	2
699	Ras-related protein Rab-10 OS=Homo sapiens GN=RAB10 PE=1 SV=1	P61026	2	1	1	3
700	Keratin, type I cytoskeletal 18 OS=Homo sapiens GN=KRT18 PE=1 SV=1	F8VZY9 (+1)	2	1	1	0
701	Translocon-associated protein subunit delta OS=Homo sapiens GN=SSR4 PE=1 SV=1	P51571	1	1	2	4
702	DNA helicase (Fragment) OS=Homo sapiens GN=MCM2 PE=1 SV=1	H0Y8E6 (+1)	1	1	1	5
703	Histone H2A type 1-B/E OS=Homo sapiens GN=HIST1H2AB PE=1 SV=2	P04908 (+2)	1	1	1	2
704	Hsp90 co-chaperone Cdc37 OS=Homo sapiens GN=CDC37 PE=1 SV=1	Q16543	1	1	1	4
705	Transmembrane emp24 domain-containing protein 10 OS=Homo sapiens GN=TMED10 PE=1 SV=2	P49755	1	2	2	3
706	60S ribosomal protein L18a OS=Homo sapiens GN=RPL18A PE=1 SV=1	M0R117 (+3)	0	1	1	0
707	Histone deacetylase 1 OS=Homo sapiens GN=HDAC1 PE=1 SV=1	Q13547	2	1	0	4
708	Membrane-associated progesterone receptor component 1 OS=Homo sapiens GN=PGRMC1 PE=1 SV=3	O00264	1	3	0	0
709	Activity-dependent neuroprotector homeobox protein OS=Homo sapiens GN=ADNP PE=1 SV=1	Q9H2P0	1	0	1	5
710	FACT complex subunit SSRP1 OS=Homo sapiens GN=SSRP1 PE=1 SV=1	Q08945	0	1	2	2
711	WD repeat-containing protein 36 OS=Homo sapiens GN=WDR36 PE=1 SV=1	Q8NI36	1	2	4	0
712	28S ribosomal protein S29, mitochondrial OS=Homo sapiens GN=DAP3 PE=1 SV=1	P51398 (+2)	2	2	3	0
713	ADP-ribosylation factor-like protein 8A OS=Homo sapiens GN=ARL8A PE=1 SV=1	Q96BM9	1	0	1	2
714	Cytoskeleton-associated protein 2 OS=Homo sapiens GN=CKAP2 PE=1 SV=1	Q8WWK9 (+2)	0	2	1	3
715	Septin-8 OS=Homo sapiens GN=SEPT8 PE=1 SV=1	A0A087X142 (+7)	0	1	1	1
716	Aminoacyl tRNA synthase complex-interacting multifunctional protein 1 OS=Homo sapiens GN=AIMP1 PE=1 SV=2	Q12904 (+1)	0	1	3	3
717	Transcriptional repressor p66-alpha OS=Homo sapiens GN=GATAD2A PE=1 SV=1	Q86YP4 (+2)	1	1	0	3
718	ATP-dependent RNA helicase DDX42 OS=Homo sapiens GN=DDX42 PE=1 SV=1	A0A0A0MSJ0 (+2)	0	2	1	4
719	General transcription factor II-I OS=Homo sapiens GN=GTF2I PE=1 SV=2	P78347 (+3)	0	1	0	2
720	Apoptosis-inducing factor 1, mitochondrial OS=Homo sapiens GN=AIFM1 PE=1 SV=1	O95831 (+1)	0	1	1	5
721	A-kinase anchor protein 9 OS=Homo sapiens GN=AKAP9 PE=1 SV=1	A0A0A0MRF6 (+5)	0	1	0	3
722	Charged multivesicular body protein 4b OS=Homo sapiens GN=CHMP4B PE=1 SV=1	Q9H444	0	4	0	3
723	Acidic leucine-rich nuclear phosphoprotein 32 family member B OS=Homo sapiens GN=ANP32B PE=1 SV=1	Q92688 (+1)	0	1	0	3
724	Isoform 2 of Phosphoglycerate kinase 1 OS=Homo sapiens GN=PGK1	P00558-2	2	0	1	0
725	NADH dehydrogenase [ubiquinone] iron-sulfur protein 3, mitochondrial OS=Homo sapiens GN=NDUFS3 PE=1 SV=1	O75489	0	2	0	5
726	DNA replication licensing factor MCM3 OS=Homo sapiens GN=MCM3 PE=1 SV=3	P25205 (+1)	0	0	1	4
727	Programmed cell death protein 5 OS=Homo sapiens GN=PDCD5 PE=1 SV=1	K7EQA1 (+1)	0	3	0	3
728	Heat shock 70 kDa protein 4L OS=Homo sapiens GN=HSPA4L PE=1 SV=3	O95757	0	1	0	6
729	Nucleolar GTP-binding protein 2 OS=Homo sapiens GN=GNL2 PE=1 SV=1	Q13823	0	0	1	2
730	Hematological and neurological-expressed 1 protein OS=Homo sapiens GN=HN1 PE=1 SV=1	J3KT51 (+2)	0	3	0	3
731	PDZ and LIM domain protein 5 OS=Homo sapiens GN=PDLIM5 PE=1 SV=5	Q96HC4	0	4	0	4
732	Charged multivesicular body protein 2b OS=Homo sapiens GN=CHMP2B PE=1 SV=1	Q9UQN3	0	3	0	3
733	OCIA domain-containing protein 1 OS=Homo sapiens GN=OCIAD1 PE=1 SV=1	Q9NX40	0	3	0	4
734	Telomere-associated protein RIF1 OS=Homo sapiens GN=RIF1 PE=1 SV=2	Q5UIP0 (+1)	0	2	0	4
735	Pyrroline-5-carboxylate reductase 1, mitochondrial OS=Homo sapiens GN=PYCR1 PE=1 SV=2	P32322 (+1)	0	2	0	7
736	LIM and SH3 domain protein 1 OS=Homo sapiens GN=LASP1 PE=1 SV=2	Q14847	0	2	0	2
737	Protein PRRC2B OS=Homo sapiens GN=PRRC2B PE=1 SV=2	Q5JSZ5	0	1	0	6
738	PERQ amino acid-rich with GYF domain-containing protein 2 OS=Homo sapiens GN=GIGYF2 PE=1 SV=1	I1E4Y6 (+4)	0	1	0	6
739	Proteasome activator complex subunit 3 OS=Homo sapiens GN=PSME3 PE=1 SV=1	K9J957 (+3)	0	0	0	3
740	SURP and G-patch domain-containing protein 2 OS=Homo sapiens GN=SUGP2 PE=1 SV=1	M0R2Z9 (+4)	0	0	0	5
741	Lipoamide acyltransferase component of branched-chain alpha-keto acid dehydrogenase complex, mitochondrial OS=Homo sapiens GN=DBT PE=1 SV=3	P11182	0	0	0	6
742	Dynamin-1-like protein OS=Homo sapiens GN=DNM1L PE=1 SV=1	G8JLD5 (+7)	0	0	0	6
743	Protein transport protein Sec61 subunit beta OS=Homo sapiens GN=SEC61B PE=1 SV=2	P60468	1	1	1	2
744	60S ribosomal protein L35 OS=Homo sapiens GN=RPL35 PE=1 SV=1	F2Z388 (+1)	2	2	3	1
745	MARCKS-related protein OS=Homo sapiens GN=MARCKSL1 PE=1 SV=2	P49006	2	2	2	1
746	Electron transfer flavoprotein subunit alpha, mitochondrial OS=Homo sapiens GN=ETFA PE=1 SV=1	P13804 (+1)	1	1	2	2
747	Isoform 3 of Bcl-2-like protein 2 OS=Homo sapiens GN=BCL2L2	Q92843-2	1	1	2	1
748	F-actin-capping protein subunit alpha-1 OS=Homo sapiens GN=CAPZA1 PE=1 SV=3	P52907	1	1	1	3
749	40S ribosomal protein S27 OS=Homo sapiens GN=RPS27L PE=1 SV=1	C9JLI6 (+4)	1	1	1	1
750	Thioredoxin-dependent peroxide reductase, mitochondrial OS=Homo sapiens GN=PRDX3 PE=1 SV=3	P30048 (+1)	2	2	1	3
751	Guanine nucleotide-binding protein G(s) subunit alpha isoforms short OS=Homo sapiens GN=GNAS PE=1 SV=1	P63092 (+5)	0	1	1	1
752	Small nuclear ribonucleoprotein E OS=Homo sapiens GN=SNRPE PE=1 SV=1	P62304	0	1	1	1
753	Filamin-B OS=Homo sapiens GN=FLNB PE=1 SV=2	O75369 (+7)	0	3	1	1
754	Succinate--CoA ligase [ADP-forming] subunit beta, mitochondrial OS=Homo sapiens GN=SUCLA2 PE=1 SV=3	Q9P2R7 (+1)	0	1	0	1
755	40S ribosomal protein S15 OS=Homo sapiens GN=RPS15 PE=1 SV=1	A0A0B4J2B4 (+4)	0	1	1	2
756	Lysine--tRNA ligase OS=Homo sapiens GN=KARS PE=1 SV=3	Q15046 (+1)	0	0	3	1
757	Casein kinase II subunit beta OS=Homo sapiens GN=CSNK2B PE=1 SV=1	P67870 (+1)	0	0	1	2
758	N-alpha-acetyltransferase 50 OS=Homo sapiens GN=NAA50 PE=1 SV=1	C9J5D1 (+2)	1	0	2	4
759	Splicing factor 3B subunit 6 OS=Homo sapiens GN=SF3B6 PE=1 SV=1	Q9Y3B4	1	0	2	3
760	AP-2 complex subunit mu OS=Homo sapiens GN=AP2M1 PE=1 SV=1	A0A087WY71 (+3)	0	0	1	2
761	Pescadillo homolog OS=Homo sapiens GN=PES1 PE=1 SV=1	B5MCF9 (+2)	0	2	1	1
762	28S ribosomal protein S31, mitochondrial OS=Homo sapiens GN=MRPS31 PE=1 SV=3	Q92665	2	2	0	2
763	Serine/threonine-protein phosphatase 2A 55 kDa regulatory subunit B alpha isoform OS=Homo sapiens GN=PPP2R2A PE=1 SV=1	P63151 (+1)	0	2	1	4
764	39S ribosomal protein L37, mitochondrial OS=Homo sapiens GN=MRPL37 PE=1 SV=2	Q9BZE1	1	1	1	0
765	39S ribosomal protein L45, mitochondrial OS=Homo sapiens GN=MRPL45 PE=1 SV=1	A0A087X2D5 (+1)	0	0	1	1
766	Developmentally-regulated GTP-binding protein 2 OS=Homo sapiens GN=DRG2 PE=1 SV=1	P55039	1	2	0	4
767	Transducin beta-like protein 3 OS=Homo sapiens GN=TBL3 PE=1 SV=2	Q12788	3	2	0	1
768	Isoform 2 of DNA-directed RNA polymerase I subunit RPA49 OS=Homo sapiens GN=POLR1E	Q9GZS1-2	0	1	3	0
769	Cleavage and polyadenylation-specificity factor subunit 7 (Fragment) OS=Homo sapiens GN=CPSF7 PE=1 SV=1	F5H669 (+3)	0	1	2	4
770	Profilin-1 OS=Homo sapiens GN=PFN1 PE=1 SV=2	P07737	3	3	1	0
771	Eukaryotic translation initiation factor 3 subunit E OS=Homo sapiens GN=EIF3E PE=1 SV=1	E5RGA2 (+1)	0	0	1	1
772	Q96JX3-DECOY	Q96JX3-DECOY	1	0	0	0
773	Eukaryotic translation initiation factor 5 OS=Homo sapiens GN=EIF5 PE=1 SV=2	P55010	0	1	0	2
774	Replication protein A 70 kDa DNA-binding subunit OS=Homo sapiens GN=RPA1 PE=1 SV=2	P27694	0	1	0	4
775	MICOS complex subunit OS=Homo sapiens GN=CHCHD6 PE=1 SV=1	J3QTA6 (+1)	0	1	0	4
776	Long-chain-fatty-acid--CoA ligase 4 OS=Homo sapiens GN=ACSL4 PE=1 SV=2	O60488 (+1)	0	0	1	1
777	Cytoplasmic FMR1-interacting protein 1 OS=Homo sapiens GN=CYFIP1 PE=1 SV=1	Q7L576	0	0	1	4
778	E3 ubiquitin-protein ligase HUWE1 OS=Homo sapiens GN=HUWE1 PE=1 SV=3	Q7Z6Z7 (+2)	0	0	2	2
779	Alpha-taxilin OS=Homo sapiens GN=TXLNA PE=1 SV=3	P40222	0	1	0	2
780	DNA repair protein RAD50 OS=Homo sapiens GN=RAD50 PE=1 SV=1	Q92878 (+1)	0	0	1	1
781	General transcription factor 3C polypeptide 1 OS=Homo sapiens GN=GTF3C1 PE=1 SV=4	Q12789 (+1)	0	0	1	3
782	Protein SGT1 homolog OS=Homo sapiens GN=SUGT1 PE=1 SV=3	Q9Y2Z0 (+1)	0	3	0	5
783	Beta-adrenergic receptor kinase 1 OS=Homo sapiens GN=GRK2 PE=1 SV=2	P25098	0	2	0	2
784	PIH1 domain-containing protein 1 OS=Homo sapiens GN=PIH1D1 PE=1 SV=1	Q9NWS0	0	2	0	5
785	BAG family molecular chaperone regulator 3 OS=Homo sapiens GN=BAG3 PE=1 SV=3	O95817	0	2	0	4
786	Arfaptin-2 OS=Homo sapiens GN=ARFIP2 PE=1 SV=1	A0A087X1E4 (+2)	0	2	0	5
787	Prefoldin subunit 2 OS=Homo sapiens GN=PFDN2 PE=1 SV=1	Q9UHV9	0	2	0	4
788	Peptidyl-prolyl cis-trans isomerase D OS=Homo sapiens GN=PPID PE=1 SV=3	Q08752	0	2	0	4
789	Thioredoxin-like protein 1 OS=Homo sapiens GN=TXNL1 PE=1 SV=3	O43396	0	3	0	0
790	Leucine zipper protein 1 OS=Homo sapiens GN=LUZP1 PE=1 SV=2	Q86V48 (+2)	0	0	0	4
791	Ribonucleoprotein PTB-binding 1 OS=Homo sapiens GN=RAVER1 PE=1 SV=1	A0A087WZ13 (+1)	0	1	0	4
792	Nuclear pore complex protein Nup50 OS=Homo sapiens GN=NUP50 PE=1 SV=2	Q9UKX7 (+1)	0	1	0	7
793	H0Y9V9-DECOY	H0Y9V9-DECOY	0	0	0	1
794	E3 ubiquitin-protein ligase RBBP6 OS=Homo sapiens GN=RBBP6 PE=1 SV=1	Q7Z6E9 (+1)	0	0	0	3
795	Signal recognition particle subunit SRP68 OS=Homo sapiens GN=SRP68 PE=1 SV=2	Q9UHB9 (+1)	0	0	0	5
796	Protein scribble homolog OS=Homo sapiens GN=SCRIB PE=1 SV=1	A0A0G2JNZ2 (+3)	0	0	0	6
797	Importin-7 OS=Homo sapiens GN=IPO7 PE=1 SV=1	O95373	0	0	0	7
798	Uncharacterized protein C19orf43 OS=Homo sapiens GN=C19orf43 PE=1 SV=1	Q9BQ61	0	0	0	4
799	Protein transport protein Sec61 subunit alpha isoform 1 OS=Homo sapiens GN=SEC61A1 PE=1 SV=1	B4DR61 (+1)	2	1	2	1
800	Thioredoxin-related transmembrane protein 1 OS=Homo sapiens GN=TMX1 PE=1 SV=1	Q9H3N1	1	2	2	2
801	Ubiquitin-conjugating enzyme E2 N OS=Homo sapiens GN=UBE2N PE=1 SV=1	P61088 (+1)	1	2	2	1
802	Multiple myeloma tumor-associated protein 2 OS=Homo sapiens GN=MMTAG2 PE=1 SV=1	Q9BU76 (+1)	1	1	2	2
803	39S ribosomal protein L21, mitochondrial OS=Homo sapiens GN=MRPL21 PE=1 SV=2	Q7Z2W9 (+1)	1	1	2	2
804	Transmembrane protein 33 (Fragment) OS=Homo sapiens GN=TMEM33 PE=1 SV=1	D6RAA6 (+1)	1	1	2	1
805	Isoform 4 of Pyruvate dehydrogenase E1 component subunit alpha, somatic form, mitochondrial OS=Homo sapiens GN=PDHA1	P08559-4	1	1	2	1
806	Destrin OS=Homo sapiens GN=DSTN PE=1 SV=3	P60981	1	1	1	1
807	Importin subunit alpha-5 OS=Homo sapiens GN=KPNA1 PE=1 SV=3	P52294	1	1	1	1
808	Methionine aminopeptidase 2 OS=Homo sapiens GN=METAP2 PE=1 SV=1	F8VQZ7 (+2)	0	1	0	1
809	Cell division cycle 2, G1 to S and G2 to M, isoform CRA_a OS=Homo sapiens GN=CDC2 PE=1 SV=1	A0A024QZP7 (+1)	1	1	2	2
810	Rab GDP dissociation inhibitor beta OS=Homo sapiens GN=GDI2 PE=1 SV=2	P50395	1	1	0	1
811	Squamous cell carcinoma antigen recognized by T-cells 3 OS=Homo sapiens GN=SART3 PE=1 SV=1	Q15020 (+1)	1	2	1	1
812	40S ribosomal protein S29 OS=Homo sapiens GN=RPS29 PE=1 SV=2	P62273	1	1	1	1
813	Eukaryotic translation initiation factor 4E OS=Homo sapiens GN=EIF4E PE=1 SV=1	D6RBW1 (+3)	1	1	1	1
814	Exosome component 10 OS=Homo sapiens GN=EXOSC10 PE=1 SV=2	Q01780 (+1)	1	1	1	2
815	60S ribosomal protein L36a OS=Homo sapiens GN=RPL36A PE=3 SV=1	J3KQN4 (+2)	0	0	0	1
816	Alpha-adducin OS=Homo sapiens GN=ADD1 PE=1 SV=1	E7ENY0 (+5)	1	0	2	2
817	Casein kinase I isoform epsilon OS=Homo sapiens GN=CSNK1E PE=1 SV=1	P49674	1	3	1	0
818	BUD13 homolog OS=Homo sapiens GN=BUD13 PE=1 SV=1	Q9BRD0	2	0	2	2
819	PIN2/TERF1-interacting telomerase inhibitor 1 OS=Homo sapiens GN=PINX1 PE=1 SV=2	Q96BK5	0	1	1	1
820	Electron transfer flavoprotein subunit beta OS=Homo sapiens GN=ETFB PE=1 SV=3	P38117 (+1)	1	2	0	1
821	Ribosome biogenesis protein WDR12 OS=Homo sapiens GN=WDR12 PE=1 SV=2	Q9GZL7	1	1	0	0
822	Basigin OS=Homo sapiens GN=BSG PE=1 SV=1	A0A087WUV8 (+5)	2	0	1	1
823	Peptidyl-tRNA hydrolase ICT1, mitochondrial (Fragment) OS=Homo sapiens GN=MRPL58 PE=1 SV=1	J3KS15 (+1)	0	2	2	3
824	Keratin, type II cytoskeletal 5 OS=Homo sapiens GN=KRT5 PE=1 SV=3	P13647	2	2	2	0
825	E3 ubiquitin/ISG15 ligase TRIM25 OS=Homo sapiens GN=TRIM25 PE=1 SV=2	Q14258	1	0	1	2
826	39S ribosomal protein L44, mitochondrial OS=Homo sapiens GN=MRPL44 PE=1 SV=1	Q9H9J2	1	1	2	0
827	Procollagen galactosyltransferase 1 OS=Homo sapiens GN=COLGALT1 PE=1 SV=1	Q8NBJ5	0	0	2	1
828	39S ribosomal protein L38, mitochondrial OS=Homo sapiens GN=MRPL38 PE=1 SV=2	Q96DV4	1	2	1	0
829	40S ribosomal protein S19 OS=Homo sapiens GN=RPS19 PE=1 SV=2	P39019	2	3	1	0
830	Zinc finger CCCH domain-containing protein 15 OS=Homo sapiens GN=ZC3H15 PE=1 SV=1	Q8WU90	0	1	2	2
831	Aspartate--tRNA ligase, mitochondrial OS=Homo sapiens GN=DARS2 PE=1 SV=1	Q6PI48	0	1	0	2
832	H/ACA ribonucleoprotein complex subunit 1 OS=Homo sapiens GN=GAR1 PE=1 SV=1	Q9NY12 (+1)	0	1	1	0
833	Nucleoprotein TPR OS=Homo sapiens GN=TPR PE=1 SV=3	P12270	1	1	0	1
834	Protein LSM12 homolog OS=Homo sapiens GN=LSM12 PE=1 SV=2	Q3MHD2 (+1)	0	2	1	3
835	40S ribosomal protein S17 OS=Homo sapiens GN=RPS17 PE=1 SV=2	P08708	1	0	2	2
836	Macrophage migration inhibitory factor OS=Homo sapiens GN=MIF PE=1 SV=4	P14174	1	1	1	0
837	Dolichyl-diphosphooligosaccharide--protein glycosyltransferase subunit 2 OS=Homo sapiens GN=RPN2 PE=1 SV=3	P04844 (+1)	1	0	1	3
838	S-adenosylmethionine synthase isoform type-2 OS=Homo sapiens GN=MAT2A PE=1 SV=1	P31153	0	0	2	2
839	Dynamin-2 OS=Homo sapiens GN=DNM2 PE=1 SV=2	P50570 (+4)	0	1	0	3
840	DnaJ homolog subfamily A member 2 OS=Homo sapiens GN=DNAJA2 PE=1 SV=1	O60884	0	1	1	3
841	Ribosome-releasing factor 2, mitochondrial OS=Homo sapiens GN=GFM2 PE=1 SV=1	Q969S9 (+2)	0	2	0	3
842	eIF-2-alpha kinase activator GCN1 OS=Homo sapiens GN=GCN1 PE=1 SV=6	Q92616	0	0	1	2
843	Serine--tRNA ligase, cytoplasmic OS=Homo sapiens GN=SARS PE=1 SV=3	P49591 (+1)	0	0	1	5
844	Tyrosine-protein phosphatase non-receptor type OS=Homo sapiens GN=PTPN1 PE=1 SV=1	B4DSN5 (+1)	0	0	1	2
845	RNA polymerase II elongation factor ELL OS=Homo sapiens GN=ELL PE=1 SV=1	P55199	1	1	0	0
846	Minor histocompatibility antigen H13 (Fragment) OS=Homo sapiens GN=HM13 PE=1 SV=1	A0A075B6F6 (+4)	2	0	0	1
847	Isoform 2 of Eukaryotic peptide chain release factor GTP-binding subunit ERF3A OS=Homo sapiens GN=GSPT1	P15170-2 (+1)	0	0	1	3
848	Zyxin (Fragment) OS=Homo sapiens GN=ZYX PE=1 SV=1	H0Y2Y8 (+2)	0	3	0	3
849	Ras-related protein Rab-2A OS=Homo sapiens GN=RAB2A PE=1 SV=1	P61019 (+1)	3	0	0	3
850	Enhancer of mRNA-decapping protein 3 OS=Homo sapiens GN=EDC3 PE=1 SV=1	Q96F86	0	2	0	3
851	Synaptosomal-associated protein 29 OS=Homo sapiens GN=SNAP29 PE=1 SV=1	O95721	0	2	0	5
852	Splicing factor U2AF 65 kDa subunit OS=Homo sapiens GN=U2AF2 PE=1 SV=4	P26368 (+1)	0	0	3	2
853	Double-strand break repair protein MRE11 OS=Homo sapiens GN=MRE11 PE=1 SV=1	F8W7U8 (+3)	0	2	0	3
854	Probable ATP-dependent RNA helicase DDX46 OS=Homo sapiens GN=DDX46 PE=1 SV=1	A0A0C4DG89	0	0	2	3
855	A-kinase anchor protein 11 OS=Homo sapiens GN=AKAP11 PE=1 SV=1	Q9UKA4	0	1	0	4
856	Importin-4 OS=Homo sapiens GN=IPO4 PE=1 SV=2	Q8TEX9 (+1)	0	0	0	2
857	E3 SUMO-protein ligase PIAS2 (Fragment) OS=Homo sapiens GN=PIAS2 PE=1 SV=1	A0A087WUY7 (+3)	0	1	0	5
858	Isoform 2AC of Catenin delta-1 OS=Homo sapiens GN=CTNND1	O60716-11 (+5)	0	1	0	5
859	Cytochrome c oxidase assembly factor 7 OS=Homo sapiens GN=COA7 PE=1 SV=2	Q96BR5	0	1	0	4
860	Deoxynucleotidyltransferase terminal-interacting protein 2 OS=Homo sapiens GN=DNTTIP2 PE=1 SV=2	Q5QJE6	0	0	0	5
861	UPF0687 protein C20orf27 OS=Homo sapiens GN=C20orf27 PE=1 SV=3	Q9GZN8 (+1)	0	2	0	1
862	Fucose mutarotase OS=Homo sapiens GN=FUOM PE=1 SV=2	A2VDF0 (+1)	0	0	5	0
863	Radixin OS=Homo sapiens GN=RDX PE=1 SV=1	P35241 (+1)	0	0	3	0
864	Mitogen-activated protein kinase kinase kinase kinase 4 OS=Homo sapiens GN=MAP4K4 PE=1 SV=2	G5E948 (+1)	0	0	0	2
865	Eukaryotic translation initiation factor 4E type 2 OS=Homo sapiens GN=EIF4E2 PE=1 SV=1	B8ZZ50 (+4)	0	0	0	4
866	Mitochondrial import receptor subunit TOM70 OS=Homo sapiens GN=TOMM70 PE=1 SV=1	O94826	0	0	0	5
867	Surfeit locus protein 6 OS=Homo sapiens GN=SURF6 PE=1 SV=3	O75683	0	0	0	1
868	Ubiquitin carboxyl-terminal hydrolase 7 (Fragment) OS=Homo sapiens GN=USP7 PE=1 SV=1	H3BND8 (+2)	0	0	0	5
869	Sorting nexin-2 OS=Homo sapiens GN=SNX2 PE=1 SV=2	O60749	0	0	0	3
870	A-kinase anchor protein 12 OS=Homo sapiens GN=AKAP12 PE=1 SV=4	Q02952 (+2)	0	0	0	6
871	G patch domain and KOW motifs-containing protein OS=Homo sapiens GN=GPKOW PE=1 SV=2	Q92917	0	0	0	5
872	Aladin OS=Homo sapiens GN=AAAS PE=1 SV=1	Q9NRG9	1	1	2	2
873	Histone H2A.Z OS=Homo sapiens GN=H2AFZ PE=1 SV=2	P0C0S5 (+1)	1	1	2	2
874	Cold-inducible RNA-binding protein OS=Homo sapiens GN=CIRBP PE=1 SV=1	Q14011	2	1	2	1
875	40S ribosomal protein S10 OS=Homo sapiens GN=RPS10 PE=1 SV=1	P46783	1	2	1	1
876	Ribose-phosphate pyrophosphokinase 3 OS=Homo sapiens GN=PRPS1L1 PE=1 SV=1	A0A0B4J207 (+2)	1	2	1	2
877	Cytochrome c oxidase subunit NDUFA4 OS=Homo sapiens GN=NDUFA4 PE=1 SV=1	O00483	2	1	1	1
878	14-3-3 protein theta OS=Homo sapiens GN=YWHAQ PE=1 SV=1	P27348	1	1	1	1
879	Actin, alpha cardiac muscle 1 OS=Homo sapiens GN=ACTC1 PE=1 SV=1	P68032 (+1)	1	1	1	1
880	Far upstream element-binding protein 1 OS=Homo sapiens GN=FUBP1 PE=1 SV=1	E9PEB5 (+2)	1	1	1	1
881	Double-stranded RNA-binding protein Staufen homolog 1 OS=Homo sapiens GN=STAU1 PE=1 SV=2	O95793 (+1)	1	1	1	1
882	Ras-related C3 botulinum toxin substrate 1 OS=Homo sapiens GN=RAC1 PE=1 SV=1	P63000 (+1)	1	1	1	1
883	Secretory carrier-associated membrane protein 3 OS=Homo sapiens GN=SCAMP3 PE=1 SV=3	O14828	0	1	1	2
884	Transforming protein RhoA OS=Homo sapiens GN=RHOA PE=1 SV=1	P61586	1	1	1	2
885	Mitochondrial carrier homolog 2 OS=Homo sapiens GN=MTCH2 PE=1 SV=1	Q9Y6C9	0	1	1	2
886	Signal peptidase complex subunit 3 OS=Homo sapiens GN=SPCS3 PE=1 SV=1	P61009	2	0	1	2
887	Mediator of RNA polymerase II transcription subunit 4 OS=Homo sapiens GN=MED4 PE=1 SV=1	Q9NPJ6	1	1	2	0
888	Capping protein (Actin filament) muscle Z-line, beta, isoform CRA_a OS=Homo sapiens GN=CAPZB PE=1 SV=1	B1AK87 (+3)	0	1	1	3
889	Q16825-DECOY	Q16825-DECOY	1	1	1	0
890	DNA-directed RNA polymerases I and III subunit RPAC1 OS=Homo sapiens GN=POLR1C PE=1 SV=1	E7EQB9 (+3)	1	0	2	0
891	Carbonic anhydrase 2 OS=Homo sapiens GN=CA2 PE=1 SV=2	P00918	0	1	1	0
892	Protein DEK OS=Homo sapiens GN=DEK PE=1 SV=1	P35659	1	1	0	0
893	ATP-binding cassette sub-family B member 7, mitochondrial OS=Homo sapiens GN=ABCB7 PE=1 SV=1	A0A087WW65 (+4)	1	0	0	1
894	Pre-mRNA-processing factor 6 OS=Homo sapiens GN=PRPF6 PE=1 SV=1	O94906 (+1)	0	0	1	1
895	WD repeat-containing protein 43 OS=Homo sapiens GN=WDR43 PE=1 SV=3	Q15061	2	2	2	0
896	NADH dehydrogenase [ubiquinone] 1 alpha subcomplex subunit 5 OS=Homo sapiens GN=NDUFA5 PE=1 SV=1	F8WAS3 (+1)	1	2	0	1
897	Eukaryotic peptide chain release factor subunit 1 OS=Homo sapiens GN=ETF1 PE=1 SV=1	B7Z7P8 (+2)	0	1	1	1
898	Asparagine synthetase [glutamine-hydrolyzing] OS=Homo sapiens GN=ASNS PE=1 SV=4	P08243 (+1)	1	3	0	2
899	Protein FAM50A OS=Homo sapiens GN=FAM50A PE=1 SV=2	Q14320	1	2	0	2
900	39S ribosomal protein L49, mitochondrial OS=Homo sapiens GN=MRPL49 PE=1 SV=1	Q13405	1	2	3	0
901	Peptidyl-prolyl cis-trans isomerase FKBP3 OS=Homo sapiens GN=FKBP3 PE=1 SV=1	Q00688	1	1	3	0
902	Trifunctional enzyme subunit beta, mitochondrial OS=Homo sapiens GN=HADHB PE=1 SV=3	P55084 (+1)	1	1	1	0
903	Large neutral amino acids transporter small subunit 1 OS=Homo sapiens GN=SLC7A5 PE=1 SV=2	Q01650	0	2	1	1
904	Protein FAM98A OS=Homo sapiens GN=FAM98A PE=1 SV=1	E9PH82 (+2)	0	1	2	1
905	Endothelial differentiation-related factor 1 OS=Homo sapiens GN=EDF1 PE=1 SV=1	O60869	0	2	1	1
906	Zinc finger CCCH domain-containing protein 4 (Fragment) OS=Homo sapiens GN=ZC3H4 PE=1 SV=1	M0QY97 (+1)	1	0	1	2
907	Protein 4.1 OS=Homo sapiens GN=EPB41 PE=1 SV=4	P11171 (+2)	1	1	0	3
908	RELA protein OS=Homo sapiens GN=RELA PE=1 SV=1	Q2TAM5	0	1	0	2
909	mRNA turnover protein 4 homolog OS=Homo sapiens GN=MRTO4 PE=1 SV=2	Q9UKD2	1	2	0	0
910	Eukaryotic translation elongation factor 1 epsilon-1 (Fragment) OS=Homo sapiens GN=EEF1E1 PE=4 SV=1	H0YAL7	1	0	2	2
911	CTP synthase 1 OS=Homo sapiens GN=CTPS1 PE=1 SV=2	P17812	0	1	1	2
912	Medium-chain-specific acyl-CoA dehydrogenase, mitochondrial OS=Homo sapiens GN=ACADM PE=1 SV=1	B7Z9I1 (+3)	1	2	0	2
913	Glycine--tRNA ligase OS=Homo sapiens GN=GARS PE=1 SV=3	P41250	1	0	2	2
914	NADH-ubiquinone oxidoreductase 75 kDa subunit, mitochondrial OS=Homo sapiens GN=NDUFS1 PE=1 SV=1	B4DJ81 (+5)	0	1	0	2
915	ATP synthase subunit d, mitochondrial OS=Homo sapiens GN=ATP5H PE=1 SV=3	O75947 (+1)	1	0	1	4
916	Pre-mRNA-splicing factor RBM22 OS=Homo sapiens GN=RBM22 PE=1 SV=1	Q9NW64 (+1)	0	2	0	2
917	Peroxiredoxin-2 OS=Homo sapiens GN=PRDX2 PE=1 SV=5	P32119	1	0	1	0
918	Beta-hexosaminidase subunit beta OS=Homo sapiens GN=HEXB PE=1 SV=3	P07686 (+1)	2	0	2	0
919	Survival motor neuron protein (Fragment) OS=Homo sapiens GN=SMN1 PE=1 SV=1	A0A0G2JRX5 (+8)	0	0	1	1
920	60S ribosomal protein L30 (Fragment) OS=Homo sapiens GN=RPL30 PE=1 SV=1	E5RI99 (+1)	0	0	0	1
921	60S acidic ribosomal protein P1 OS=Homo sapiens GN=RPLP1 PE=1 SV=1	P05386	0	0	1	1
922	Peptidyl-prolyl cis-trans isomerase-like 1 OS=Homo sapiens GN=PPIL1 PE=1 SV=1	Q9Y3C6	0	1	0	3
923	Small nuclear ribonucleoprotein-associated proteins B and B' OS=Homo sapiens GN=SNRPB PE=1 SV=2	P14678 (+2)	0	0	0	1
924	Survival of motor neuron-related-splicing factor 30 OS=Homo sapiens GN=SMNDC1 PE=1 SV=1	O75940	0	2	1	0
925	Phosphoribosyl pyrophosphate synthase-associated protein 2 OS=Homo sapiens GN=PRPSAP2 PE=1 SV=1	O60256 (+1)	0	0	1	2
926	Tubulin beta-4A chain OS=Homo sapiens GN=TUBB4A PE=1 SV=2	P04350	0	0	1	4
927	39S ribosomal protein L1, mitochondrial OS=Homo sapiens GN=MRPL1 PE=1 SV=2	Q9BYD6	2	3	0	0
928	WW domain-binding protein 11 OS=Homo sapiens GN=WBP11 PE=1 SV=1	Q9Y2W2	0	0	0	2
929	DNA-directed RNA polymerase subunit OS=Homo sapiens GN=POLR1A PE=1 SV=1	B9ZVN9 (+1)	0	0	1	1
930	Tetratricopeptide repeat protein 4 OS=Homo sapiens GN=TTC4 PE=1 SV=3	O95801	0	1	0	3
931	High mobility group protein B1 OS=Homo sapiens GN=HMGB1 PE=1 SV=3	P09429	0	1	0	3
932	NADH dehydrogenase [ubiquinone] 1 alpha subcomplex subunit 9, mitochondrial OS=Homo sapiens GN=NDUFA9 PE=1 SV=2	Q16795	0	0	0	2
933	Gamma-soluble NSF attachment protein OS=Homo sapiens GN=NAPG PE=1 SV=1	Q99747	0	2	0	3
934	Deoxyuridine 5'-triphosphate nucleotidohydrolase, mitochondrial OS=Homo sapiens GN=DUT PE=1 SV=1	H0YMM5 (+1)	0	2	1	0
935	5'-nucleotidase domain-containing protein 2 OS=Homo sapiens GN=NT5DC2 PE=1 SV=1	Q9H857 (+3)	0	0	1	3
936	Pyruvate dehydrogenase phosphatase regulatory subunit, mitochondrial OS=Homo sapiens GN=PDPR PE=1 SV=2	A8MT40 (+1)	0	1	0	2
937	Exosome complex component RRP4 OS=Homo sapiens GN=EXOSC2 PE=1 SV=2	Q13868 (+1)	0	2	0	3
938	Transcription elongation factor A protein 1 OS=Homo sapiens GN=TCEA1 PE=1 SV=2	P23193	0	0	0	1
939	WD repeat-containing protein 18 (Fragment) OS=Homo sapiens GN=WDR18 PE=1 SV=1	A0A0A0MQU0 (+2)	0	1	0	1
940	Nucleoporin NDC1 OS=Homo sapiens GN=NDC1 PE=1 SV=2	Q9BTX1 (+3)	0	0	1	2
941	Phosducin-like protein OS=Homo sapiens GN=PDCL PE=1 SV=3	Q13371 (+1)	0	2	0	3
942	Prefoldin subunit 3 OS=Homo sapiens GN=VBP1 PE=1 SV=3	P61758	0	2	0	2
943	Ethylmalonyl-CoA decarboxylase OS=Homo sapiens GN=ECHDC1 PE=1 SV=2	Q9NTX5 (+2)	0	2	0	2
944	Isoform 2 of PDZ and LIM domain protein 3 OS=Homo sapiens GN=PDLIM3	Q53GG5-2	0	4	0	2
945	Mitochondrial import inner membrane translocase subunit Tim13 OS=Homo sapiens GN=TIMM13 PE=1 SV=1	Q9Y5L4	0	2	0	3
946	Centrosomal protein of 131 kDa OS=Homo sapiens GN=CEP131 PE=1 SV=1	I3L2J8 (+3)	0	1	0	2
947	Arf-GAP domain and FG repeat-containing protein 1 OS=Homo sapiens GN=AGFG1 PE=1 SV=1	B8ZZY2 (+5)	0	2	0	2
948	Tubulin--tyrosine ligase-like protein 12 OS=Homo sapiens GN=TTLL12 PE=1 SV=2	Q14166	0	0	1	3
949	DDB1- and CUL4-associated factor 7 OS=Homo sapiens GN=DCAF7 PE=1 SV=1	P61962	0	1	0	3
950	MAP7 domain-containing protein 3 OS=Homo sapiens GN=MAP7D3 PE=1 SV=2	Q8IWC1 (+2)	0	1	0	2
951	Protein CDV3 homolog OS=Homo sapiens GN=CDV3 PE=1 SV=1	Q9UKY7 (+1)	0	4	0	1
952	Inositol polyphosphate 5-phosphatase OCRL-1 OS=Homo sapiens GN=OCRL PE=1 SV=3	Q01968 (+1)	0	0	0	2
953	Cytosolic carboxypeptidase 1 OS=Homo sapiens GN=AGTPBP1 PE=1 SV=1	J3KNS1 (+1)	0	1	0	4
954	Sequestosome-1 OS=Homo sapiens GN=SQSTM1 PE=1 SV=1	Q13501	0	1	0	4
955	Ankyrin repeat and KH domain-containing protein 1 OS=Homo sapiens GN=ANKHD1 PE=1 SV=1	Q8IWZ3 (+2)	0	1	0	3
956	2',5'-phosphodiesterase 12 OS=Homo sapiens GN=PDE12 PE=1 SV=1	F6T1Q0	0	1	3	0
957	Nuclear pore complex protein Nup133 OS=Homo sapiens GN=NUP133 PE=1 SV=2	Q8WUM0	0	0	0	1
958	Histone-lysine N-methyltransferase 2A OS=Homo sapiens GN=KMT2A PE=1 SV=5	Q03164 (+2)	0	1	0	2
959	CD2-associated protein OS=Homo sapiens GN=CD2AP PE=1 SV=1	Q9Y5K6	0	0	0	3
960	KIAA0368 OS=Homo sapiens GN=KIAA0368 PE=1 SV=1	J3KN16 (+1)	0	0	1	4
961	RNA polymerase II-associated factor 1 homolog OS=Homo sapiens GN=PAF1 PE=1 SV=2	Q8N7H5 (+1)	0	0	0	3
962	mRNA export factor OS=Homo sapiens GN=RAE1 PE=1 SV=1	P78406	0	0	0	1
963	Splicing factor 45 OS=Homo sapiens GN=RBM17 PE=1 SV=1	Q96I25	0	0	0	5
964	Ankyrin-3 OS=Homo sapiens GN=ANK3 PE=1 SV=3	Q12955	0	0	0	1
965	Exportin-1 OS=Homo sapiens GN=XPO1 PE=1 SV=1	O14980	0	0	0	2
966	Alanine--tRNA ligase, cytoplasmic OS=Homo sapiens GN=AARS PE=1 SV=2	P49588	0	0	0	4
967	Mediator of RNA polymerase II transcription subunit 1 OS=Homo sapiens GN=MED1 PE=1 SV=4	Q15648	0	0	0	4
968	Protein unc-45 homolog A OS=Homo sapiens GN=UNC45A PE=1 SV=1	Q9H3U1 (+1)	0	0	0	3
969	C-Jun-amino-terminal kinase-interacting protein 4 OS=Homo sapiens GN=SPAG9 PE=1 SV=1	A0A087X2D8 (+3)	0	0	0	2
970	Ubiquitin carboxyl-terminal hydrolase 5 OS=Homo sapiens GN=USP5 PE=1 SV=2	P45974 (+1)	0	0	0	6
971	Cytochrome c-type heme lyase OS=Homo sapiens GN=HCCS PE=1 SV=1	P53701	0	0	0	3
972	HAUS augmin-like complex subunit 6 OS=Homo sapiens GN=HAUS6 PE=1 SV=2	Q7Z4H7	0	0	0	3
973	U3 small nucleolar RNA-associated protein 14 homolog A OS=Homo sapiens GN=UTP14A PE=1 SV=1	Q9BVJ6	0	0	0	5
974	GPN-loop GTPase 1 OS=Homo sapiens GN=GPN1 PE=1 SV=1	Q9HCN4 (+2)	0	0	0	5
975	14-3-3 protein beta/alpha OS=Homo sapiens GN=YWHAB PE=1 SV=3	P31946 (+1)	1	1	1	1
976	39S ribosomal protein L19, mitochondrial OS=Homo sapiens GN=MRPL19 PE=1 SV=2	P49406	1	2	1	1
977	NHP2-like protein 1 OS=Homo sapiens GN=SNU13 PE=1 SV=1	B1AHD1 (+1)	1	1	1	1
978	Serine/threonine-protein phosphatase OS=Homo sapiens GN=PPP1CC PE=1 SV=1	F8VYE8 (+3)	1	1	1	1
979	Mitochondrial import receptor subunit TOM20 homolog OS=Homo sapiens GN=TOMM20 PE=1 SV=1	Q15388	1	1	1	1
980	Centromere protein V OS=Homo sapiens GN=CENPV PE=1 SV=1	Q7Z7K6 (+1)	1	1	1	1
981	BolA-like protein 2 OS=Homo sapiens GN=BOLA2 PE=1 SV=2	A0A087WZT3 (+1)	1	2	1	1
982	Long-chain fatty acid transport protein 4 OS=Homo sapiens GN=SLC27A4 PE=1 SV=1	Q6P1M0	1	1	1	1
983	28S ribosomal protein S35, mitochondrial OS=Homo sapiens GN=MRPS35 PE=1 SV=1	P82673	1	0	1	1
984	AFG3-like protein 2 OS=Homo sapiens GN=AFG3L2 PE=1 SV=2	Q9Y4W6	1	1	0	1
985	Isoform 2 of Ubiquitin thioesterase OTUB1 OS=Homo sapiens GN=OTUB1	Q96FW1-2	1	1	1	0
986	Actin-related protein 2/3 complex subunit 3 OS=Homo sapiens GN=ARPC3 PE=1 SV=3	O15145	1	0	1	1
987	Protein pelota homolog OS=Homo sapiens GN=PELO PE=1 SV=2	Q9BRX2	1	0	1	1
988	Histone H3 OS=Homo sapiens GN=HIST2H3PS2 PE=1 SV=1	Q5TEC6	1	0	1	1
989	39S ribosomal protein L24, mitochondrial OS=Homo sapiens GN=MRPL24 PE=1 SV=1	Q96A35	1	1	0	1
990	High mobility group protein B3 (Fragment) OS=Homo sapiens GN=HMGB3 PE=1 SV=1	E7EQU1 (+3)	1	2	2	0
991	Mitochondrial-processing peptidase subunit beta OS=Homo sapiens GN=PMPCB PE=1 SV=2	O75439	1	2	1	0
992	Transcription activator BRG1 OS=Homo sapiens GN=SMARCA4 PE=1 SV=1	A0A0A0MT49 (+6)	0	1	1	1
993	Cell division cycle and apoptosis regulator protein 1 OS=Homo sapiens GN=CCAR1 PE=1 SV=2	Q8IX12 (+1)	0	1	2	1
994	Succinate dehydrogenase [ubiquinone] flavoprotein subunit, mitochondrial OS=Homo sapiens GN=SDHA PE=1 SV=1	D6RFM5 (+2)	0	1	1	1
995	Importin subunit alpha-4 OS=Homo sapiens GN=KPNA3 PE=1 SV=2	O00505	0	1	1	1
996	tRNA (adenine(58)-N(1))-methyltransferase non-catalytic subunit TRM6 OS=Homo sapiens GN=TRMT6 PE=1 SV=1	Q9UJA5	1	0	2	1
997	Histone-lysine N-methyltransferase NSD2 OS=Homo sapiens GN=NSD2 PE=1 SV=1	O96028	1	2	1	0
998	39S ribosomal protein L27, mitochondrial OS=Homo sapiens GN=MRPL27 PE=1 SV=1	Q9P0M9	1	2	1	0
999	Serine/arginine-rich splicing factor 8 OS=Homo sapiens GN=SRSF8 PE=1 SV=1	Q9BRL6 (+1)	2	1	2	0
1000	Keratin, type II cytoskeletal 1b OS=Homo sapiens GN=KRT77 PE=2 SV=3	Q7Z794	1	1	1	0
1001	Isoform 2 of NADH dehydrogenase [ubiquinone] flavoprotein 3, mitochondrial OS=Homo sapiens GN=NDUFV3	P56181-2	0	1	1	2
1002	Citrate synthase OS=Homo sapiens GN=CS PE=1 SV=1	B4DJV2 (+1)	0	0	1	1
1003	Cytosolic acyl coenzyme A thioester hydrolase OS=Homo sapiens GN=ACOT7 PE=1 SV=3	O00154 (+3)	1	0	1	3
1004	Serrate RNA effector molecule homolog OS=Homo sapiens GN=SRRT PE=1 SV=1	Q9BXP5 (+4)	1	1	0	2
1005	28S ribosomal protein S2, mitochondrial OS=Homo sapiens GN=MRPS2 PE=1 SV=1	Q9Y399	1	1	0	1
1006	Nucleolar protein 11 OS=Homo sapiens GN=NOL11 PE=1 SV=1	Q9H8H0	1	1	0	3
1007	Activated RNA polymerase II transcriptional coactivator p15 OS=Homo sapiens GN=SUB1 PE=1 SV=3	P53999	0	2	1	1
1008	Tropomyosin alpha-3 chain OS=Homo sapiens GN=TPM3 PE=1 SV=1	A0A087WWU8 (+4)	0	1	0	2
1009	Sorting nexin-18 OS=Homo sapiens GN=SNX18 PE=1 SV=2	Q96RF0 (+2)	0	1	0	1
1010	28S ribosomal protein S22, mitochondrial OS=Homo sapiens GN=MRPS22 PE=1 SV=1	G5E9V5 (+2)	0	1	0	2
1011	U6 snRNA-associated Sm-like protein LSm3 OS=Homo sapiens GN=LSM3 PE=1 SV=2	P62310	0	2	1	0
1012	YTH domain-containing protein 1 OS=Homo sapiens GN=YTHDC1 PE=1 SV=1	J3QR07 (+2)	1	1	0	0
1013	p21-activated protein kinase-interacting protein 1 OS=Homo sapiens GN=PAK1IP1 PE=1 SV=2	Q9NWT1	1	0	2	0
1014	NADH dehydrogenase (Ubiquinone) flavoprotein 1, 51kDa, isoform CRA_c OS=Homo sapiens GN=NDUFV1 PE=1 SV=1	G3V0I5 (+2)	0	0	0	2
1015	Zinc finger protein 512 OS=Homo sapiens GN=ZNF512 PE=1 SV=1	G3XAG1 (+3)	0	0	0	2
1016	Proteasome subunit alpha type (Fragment) OS=Homo sapiens GN=PSMA4 PE=1 SV=1	H0YL69 (+2)	0	0	2	1
1017	Exosome complex component RRP45 OS=Homo sapiens GN=EXOSC9 PE=1 SV=1	D6RIY6 (+4)	0	1	0	3
1018	Targeting protein for Xklp2 OS=Homo sapiens GN=TPX2 PE=1 SV=2	Q9ULW0	0	1	0	2
1019	Ribosomal RNA-processing protein 8 OS=Homo sapiens GN=RRP8 PE=1 SV=2	O43159	0	0	0	1
1020	U3 small nucleolar RNA-interacting protein 2 OS=Homo sapiens GN=RRP9 PE=1 SV=1	O43818	0	0	1	0
1021	RNA binding motif protein, X-linked-like-1 OS=Homo sapiens GN=RBMXL1 PE=1 SV=1	Q96E39	1	0	2	0
1022	Cytochrome c (Fragment) OS=Homo sapiens GN=CYCS PE=1 SV=1	C9JFR7 (+1)	2	3	0	0
1023	Mitochondrial import inner membrane translocase subunit Tim8 A OS=Homo sapiens GN=TIMM8A PE=1 SV=1	O60220	0	2	0	3
1024	Transferrin receptor protein 1 OS=Homo sapiens GN=TFRC PE=1 SV=2	P02786	0	2	0	3
1025	UPF0428 protein CXorf56 OS=Homo sapiens GN=CXorf56 PE=1 SV=1	Q9H5V9 (+2)	0	3	0	2
1026	Isoform 1 of Four and a half LIM domains protein 1 OS=Homo sapiens GN=FHL1	Q13642-1 (+3)	0	2	0	2
1027	28S ribosomal protein S36, mitochondrial OS=Homo sapiens GN=MRPS36 PE=1 SV=2	P82909	0	2	0	2
1028	Eukaryotic translation initiation factor 3 subunit G OS=Homo sapiens GN=EIF3G PE=1 SV=2	O75821	0	2	0	2
1029	HEAT repeat-containing protein 1 OS=Homo sapiens GN=HEATR1 PE=1 SV=1	Q5T3Q7 (+1)	0	0	2	2
1030	Prefoldin subunit 6 OS=Homo sapiens GN=PFDN6 PE=1 SV=1	O15212	0	1	0	3
1031	DAZ-associated protein 1 OS=Homo sapiens GN=DAZAP1 PE=1 SV=2	K7EK33 (+4)	0	0	1	2
1032	Protein argonaute-2 OS=Homo sapiens GN=AGO2 PE=1 SV=3	Q9UKV8 (+1)	0	1	0	1
1033	Splicing factor 3A subunit 3 OS=Homo sapiens GN=SF3A3 PE=1 SV=1	Q12874	1	2	0	0
1034	Transcription factor AP-1 OS=Homo sapiens GN=JUN PE=1 SV=2	P05412	0	1	0	3
1035	Parafibromin OS=Homo sapiens GN=CDC73 PE=1 SV=1	Q6P1J9	0	1	0	2
1036	Tubulin-specific chaperone E OS=Homo sapiens GN=TBCE PE=1 SV=1	Q15813 (+1)	0	1	0	2
1037	Crooked neck-like protein 1 OS=Homo sapiens GN=CRNKL1 PE=1 SV=1	Q5JY65 (+2)	0	0	1	2
1038	Coatomer subunit beta' OS=Homo sapiens GN=COPB2 PE=1 SV=2	P35606 (+1)	0	1	0	1
1039	Protein LTV1 homolog OS=Homo sapiens GN=LTV1 PE=1 SV=1	Q96GA3	0	0	0	3
1040	HBS1-like protein OS=Homo sapiens GN=HBS1L PE=1 SV=1	Q9Y450 (+1)	0	1	0	0
1041	Isoform 2 of HBS1-like protein OS=Homo sapiens GN=HBS1L	Q9Y450-2	0	1	0	4
1042	Hydroxysteroid dehydrogenase-like protein 2 OS=Homo sapiens GN=HSDL2 PE=1 SV=1	Q6YN16	0	1	0	2
1043	UBX domain-containing protein 4 OS=Homo sapiens GN=UBXN4 PE=1 SV=2	Q92575	0	1	0	2
1044	Histone H1.5 OS=Homo sapiens GN=HIST1H1B PE=1 SV=3	P16401	1	0	1	0
1045	Oxygen-dependent coproporphyrinogen-III oxidase, mitochondrial OS=Homo sapiens GN=CPOX PE=1 SV=3	P36551	0	3	0	1
1046	Elongation factor 1-alpha 2 OS=Homo sapiens GN=EEF1A2 PE=1 SV=1	Q05639	0	0	1	2
1047	Ras-related protein Rab-1A OS=Homo sapiens GN=RAB1A PE=1 SV=3	P62820	0	0	1	3
1048	ATP-dependent RNA helicase DHX36 (Fragment) OS=Homo sapiens GN=DHX36 PE=1 SV=1	E7EWK3 (+3)	0	0	1	2
1049	Mitochondrial import inner membrane translocase subunit Tim23 OS=Homo sapiens GN=TIMM23 PE=1 SV=1	O14925 (+1)	0	0	1	2
1050	tRNA modification GTPase GTPBP3, mitochondrial OS=Homo sapiens GN=GTPBP3 PE=1 SV=2	Q969Y2 (+3)	0	1	0	3
1051	Cullin-associated NEDD8-dissociated protein 1 OS=Homo sapiens GN=CAND1 PE=1 SV=2	Q86VP6	0	1	1	0
1052	STIM1L OS=Homo sapiens GN=STIM1 PE=1 SV=1	G0XQ39 (+1)	0	0	0	2
1053	28S ribosomal protein S5, mitochondrial OS=Homo sapiens GN=MRPS5 PE=1 SV=2	P82675	0	0	1	1
1054	Asparagine--tRNA ligase, cytoplasmic OS=Homo sapiens GN=NARS PE=1 SV=1	O43776	0	0	2	1
1055	Heterogeneous nuclear ribonucleoprotein H (Fragment) OS=Homo sapiens GN=HNRNPH1 PE=1 SV=1	E7EN40	0	0	0	1
1056	Cell division cycle 27, isoform CRA_c OS=Homo sapiens GN=CDC27 PE=1 SV=1	G5EA36	0	0	0	1
1057	Uveal autoantigen with coiled-coil domains and ankyrin repeats OS=Homo sapiens GN=UACA PE=1 SV=1	H0YNH8 (+2)	0	0	0	1
1058	Clustered mitochondria protein homolog (Fragment) OS=Homo sapiens GN=CLUH PE=1 SV=2	I3L2B0 (+2)	0	0	0	1
1059	Transcription factor BTF3 homolog 4 OS=Homo sapiens GN=BTF3L4 PE=1 SV=1	Q96K17	0	0	0	2
1060	G2/mitotic-specific cyclin-B1 (Fragment) OS=Homo sapiens GN=CCNB1 PE=1 SV=1	E9PC90 (+2)	0	0	0	1
1061	Hydroxyacyl-coenzyme A dehydrogenase, mitochondrial OS=Homo sapiens GN=HADH PE=1 SV=1	A0A0A0MSE2 (+4)	0	0	0	3
1062	Protein PAT1 homolog 1 OS=Homo sapiens GN=PATL1 PE=1 SV=2	Q86TB9 (+2)	0	0	0	3
1063	26S proteasome non-ATPase regulatory subunit 8 (Fragment) OS=Homo sapiens GN=PSMD8 PE=1 SV=8	K7EJR3 (+2)	0	0	0	3
1064	Origin recognition complex subunit 2 OS=Homo sapiens GN=ORC2 PE=1 SV=2	Q13416	0	0	0	2
1065	Methyl-CpG-binding domain protein 3 (Fragment) OS=Homo sapiens GN=MBD3 PE=1 SV=1	A0A087WT34 (+5)	0	0	0	1
1066	Cleavage and polyadenylation specificity factor subunit 1 OS=Homo sapiens GN=CPSF1 PE=1 SV=2	Q10570	0	0	0	3
1067	Lactoylglutathione lyase OS=Homo sapiens GN=GLO1 PE=1 SV=4	Q04760 (+1)	0	0	0	2
1068	N-acetylglucosamine-6-sulfatase OS=Homo sapiens GN=GNS PE=1 SV=1	F6S8M0 (+3)	0	0	0	2
1069	PDZ and LIM domain protein 7 OS=Homo sapiens GN=PDLIM7 PE=1 SV=1	Q9NR12 (+1)	0	0	0	2
1070	Protein transport protein Sec24A OS=Homo sapiens GN=SEC24A PE=1 SV=2	O95486	0	0	0	1
1071	Prefoldin subunit 5 (Fragment) OS=Homo sapiens GN=PFDN5 PE=1 SV=1	H3BPF6 (+1)	0	0	0	2
1072	Breakpoint cluster region protein OS=Homo sapiens GN=BCR PE=1 SV=2	P11274 (+1)	0	0	0	1
1073	HCG2043426, isoform CRA_b OS=Homo sapiens GN=hCG_2043426 PE=1 SV=1	F6QDS0 (+2)	0	0	0	3
1074	Serine/threonine-protein kinase MRCK alpha OS=Homo sapiens GN=CDC42BPA PE=1 SV=1	A0A0A0MRJ0 (+6)	0	0	0	3
1075	Coiled-coil domain-containing protein 8 OS=Homo sapiens GN=CCDC8 PE=1 SV=2	Q9H0W5	0	0	0	3
1076	DNA mismatch repair protein Msh6 OS=Homo sapiens GN=MSH6 PE=1 SV=1	A0A087WWJ1 (+4)	0	0	0	2
1077	WD repeat and HMG-box DNA-binding protein 1 OS=Homo sapiens GN=WDHD1 PE=1 SV=1	O75717	0	0	0	3
1078	Lysine-specific histone demethylase 1A OS=Homo sapiens GN=KDM1A PE=1 SV=2	O60341 (+1)	0	0	0	2
1079	Dynamin-like 120 kDa protein, mitochondrial OS=Homo sapiens GN=OPA1 PE=1 SV=1	E5KLJ5 (+5)	0	0	0	4
1080	Mov10, Moloney leukemia virus 10, homolog (Mouse), isoform CRA_a OS=Homo sapiens GN=MOV10 PE=1 SV=1	Q5JR04 (+1)	0	0	4	0
1081	Protein FAM91A1 OS=Homo sapiens GN=FAM91A1 PE=1 SV=3	Q658Y4	0	0	0	3
1082	Rab11 family-interacting protein 1 OS=Homo sapiens GN=RAB11FIP1 PE=1 SV=3	Q6WKZ4	0	0	0	5
1083	Synapse-associated protein 1 OS=Homo sapiens GN=SYAP1 PE=1 SV=1	Q96A49	0	0	0	5
1084	Histone H2AX OS=Homo sapiens GN=H2AFX PE=1 SV=2	P16104 (+1)	0	0	0	2
1085	ATP synthase mitochondrial F1 complex assembly factor 1 OS=Homo sapiens GN=ATPAF1 PE=1 SV=2	A8MRA7 (+4)	0	0	0	1
1086	ATP synthase subunit a OS=Homo sapiens GN=MT-ATP6 PE=1 SV=1	P00846	1	1	1	1
1087	Isoform 2 of High mobility group protein HMGI-C OS=Homo sapiens GN=HMGA2	P52926-2	1	1	1	1
1088	Threonine--tRNA ligase, cytoplasmic OS=Homo sapiens GN=TARS PE=1 SV=3	P26639 (+1)	1	1	1	1
1089	Ubiquitin-conjugating enzyme E2 D3 OS=Homo sapiens GN=UBE2D3 PE=1 SV=1	A0A087WY85 (+10)	1	1	1	1
1090	60S ribosomal protein L36 OS=Homo sapiens GN=RPL36 PE=1 SV=3	Q9Y3U8	1	1	1	1
1091	Nuclear pore glycoprotein p62 OS=Homo sapiens GN=NUP62 PE=1 SV=1	M0QXN5 (+1)	1	1	1	1
1092	Cytochrome c oxidase subunit 5B, mitochondrial OS=Homo sapiens GN=COX5B PE=1 SV=2	P10606	0	1	1	1
1093	E9PKH1-DECOY	E9PKH1-DECOY	0	1	1	1
1094	Probable ATP-dependent RNA helicase DDX52 OS=Homo sapiens GN=DDX52 PE=1 SV=3	Q9Y2R4	0	0	1	1
1095	Thymocyte nuclear protein 1 OS=Homo sapiens GN=THYN1 PE=1 SV=1	Q9P016	0	0	1	1
1096	N-acylneuraminate cytidylyltransferase OS=Homo sapiens GN=CMAS PE=1 SV=2	Q8NFW8 (+1)	1	1	2	0
1097	39S ribosomal protein L48, mitochondrial OS=Homo sapiens GN=MRPL48 PE=1 SV=1	F5H702 (+2)	0	1	1	2
1098	Coatomer subunit zeta-1 OS=Homo sapiens GN=COPZ1 PE=1 SV=1	F8VVA7 (+2)	0	1	1	2
1099	Myristoylated alanine-rich C-kinase substrate OS=Homo sapiens GN=MARCKS PE=1 SV=4	P29966	0	1	1	2
1100	tRNA pseudouridine synthase OS=Homo sapiens GN=PUS1 PE=1 SV=1	F5H1S9 (+3)	0	1	1	2
1101	N-alpha-acetyltransferase 10 OS=Homo sapiens GN=NAA10 PE=1 SV=1	P41227 (+1)	1	0	1	1
1102	Methylosome subunit pICln OS=Homo sapiens GN=CLNS1A PE=1 SV=1	E9PJF4 (+3)	1	0	1	2
1103	Ras-related protein Rap-1b OS=Homo sapiens GN=RAP1B PE=1 SV=1	P61224 (+4)	1	0	1	1
1104	ADP-ribosylation factor-like protein 3 OS=Homo sapiens GN=ARL3 PE=1 SV=2	P36405	0	1	1	1
1105	39S ribosomal protein L4, mitochondrial OS=Homo sapiens GN=MRPL4 PE=1 SV=1	X6RAY8	1	1	1	0
1106	Proline-, glutamic acid- and leucine-rich protein 1 OS=Homo sapiens GN=PELP1 PE=1 SV=2	C9JFV4 (+1)	0	1	1	1
1107	Exosome complex component RRP41 OS=Homo sapiens GN=EXOSC4 PE=1 SV=3	Q9NPD3	0	1	1	2
1108	H/ACA ribonucleoprotein complex non-core subunit NAF1 OS=Homo sapiens GN=NAF1 PE=1 SV=2	Q96HR8 (+1)	1	1	1	0
1109	Dihydrolipoyl dehydrogenase OS=Homo sapiens GN=DLD PE=1 SV=1	E9PEX6 (+3)	1	0	1	1
1110	Magnesium transporter protein 1 OS=Homo sapiens GN=MAGT1 PE=1 SV=1	A0A087WU53 (+1)	0	1	2	1
1111	Small nuclear ribonucleoprotein F OS=Homo sapiens GN=SNRPF PE=1 SV=1	P62306	0	1	1	1
1112	Transmembrane protein 109 OS=Homo sapiens GN=TMEM109 PE=1 SV=1	Q9BVC6	0	1	1	1
1113	ATP-dependent RNA helicase DDX54 OS=Homo sapiens GN=DDX54 PE=1 SV=2	Q8TDD1 (+1)	1	0	0	1
1114	Integrin-linked kinase-associated serine/threonine phosphatase 2C OS=Homo sapiens GN=ILKAP PE=1 SV=1	Q9H0C8	0	1	1	2
1115	Adenosylhomocysteinase 2 OS=Homo sapiens GN=AHCYL1 PE=1 SV=2	O43865 (+1)	0	1	1	2
1116	U3 small nucleolar RNA-associated protein 4 homolog OS=Homo sapiens GN=UTP4 PE=1 SV=1	Q969X6 (+1)	1	0	1	1
1117	ELMO domain-containing protein 2 (Fragment) OS=Homo sapiens GN=ELMOD2 PE=1 SV=8	D6RBS5 (+2)	1	0	1	1
1118	Low molecular weight phosphotyrosine protein phosphatase OS=Homo sapiens GN=ACP1 PE=1 SV=3	P24666 (+2)	1	1	1	0
1119	DNA-directed RNA polymerases I, II, and III subunit RPABC1 OS=Homo sapiens GN=POLR2E PE=1 SV=1	A0A087WVZ9	1	1	1	0
1120	Isocitrate dehydrogenase [NADP] cytoplasmic OS=Homo sapiens GN=IDH1 PE=1 SV=2	O75874	1	1	1	0
1121	Phosphoglycerate mutase 1 OS=Homo sapiens GN=PGAM1 PE=1 SV=2	P18669	2	1	1	0
1122	Dynactin subunit 1 OS=Homo sapiens GN=DCTN1 PE=1 SV=1	E7EX90 (+1)	0	0	1	1
1123	AP-3 complex subunit sigma-1 OS=Homo sapiens GN=AP3S1 PE=1 SV=1	Q92572	0	2	0	1
1124	Nucleolar protein 10 OS=Homo sapiens GN=NOL10 PE=1 SV=1	Q9BSC4 (+2)	0	1	0	2
1125	39S ribosomal protein L18, mitochondrial OS=Homo sapiens GN=MRPL18 PE=1 SV=1	Q9H0U6	1	0	1	0
1126	Nucleolar complex protein 2 homolog OS=Homo sapiens GN=NOC2L PE=1 SV=4	Q9Y3T9	0	1	1	0
1127	Acylglycerol kinase, mitochondrial OS=Homo sapiens GN=AGK PE=1 SV=1	E9PC15 (+1)	0	0	0	1
1128	Splicing regulatory glutamine/lysine-rich protein 1 OS=Homo sapiens GN=SREK1 PE=1 SV=1	Q8WXA9 (+1)	0	0	1	1
1129	26S proteasome non-ATPase regulatory subunit 14 OS=Homo sapiens GN=PSMD14 PE=1 SV=1	O00487	0	0	1	1
1130	Small ubiquitin-related modifier 1 OS=Homo sapiens GN=SUMO1 PE=1 SV=1	B8ZZN6 (+1)	0	0	1	0
1131	Cytosol aminopeptidase OS=Homo sapiens GN=LAP3 PE=1 SV=3	P28838 (+1)	1	0	1	0
1132	Monofunctional C1-tetrahydrofolate synthase, mitochondrial OS=Homo sapiens GN=MTHFD1L PE=1 SV=1	A0A087WVM4 (+2)	0	0	1	1
1133	Plasma membrane calcium-transporting ATPase 1 OS=Homo sapiens GN=ATP2B1 PE=1 SV=3	P20020 (+5)	0	0	1	1
1134	Guanine nucleotide-binding protein G(I)/G(S)/G(T) subunit beta-1 (Fragment) OS=Homo sapiens GN=GNB1 PE=1 SV=8	B1AKQ8 (+9)	0	1	1	0
1135	28S ribosomal protein S17, mitochondrial (Fragment) OS=Homo sapiens GN=MRPS17 PE=1 SV=1	E9PE17 (+2)	0	1	0	1
1136	Uncharacterized protein OS=Homo sapiens GN=LOC102724159 PE=1 SV=1	A0A0B4J2E5 (+1)	1	0	0	0
1137	Alpha-centractin OS=Homo sapiens GN=ACTR1A PE=1 SV=1	P61163	1	0	0	1
1138	7SK snRNA methylphosphate capping enzyme OS=Homo sapiens GN=MEPCE PE=1 SV=1	Q7L2J0	0	0	2	0
1139	Aldehyde dehydrogenase, mitochondrial OS=Homo sapiens GN=ALDH2 PE=1 SV=2	P05091 (+1)	1	0	0	0
1140	Tubulin beta-2B chain OS=Homo sapiens GN=TUBB2B PE=1 SV=1	Q9BVA1	0	0	0	2
1141	E3 ubiquitin-protein ligase RING2 OS=Homo sapiens GN=RNF2 PE=1 SV=1	Q99496	0	0	0	1
1142	26S proteasome non-ATPase regulatory subunit 11 OS=Homo sapiens GN=PSMD11 PE=1 SV=3	O00231 (+1)	0	0	1	1
1143	Tricarboxylate transport protein, mitochondrial OS=Homo sapiens GN=SLC25A1 PE=1 SV=2	P53007	0	0	1	1
1144	Cytochrome c oxidase subunit 7A2, mitochondrial (Fragment) OS=Homo sapiens GN=COX7A2 PE=1 SV=1	D6RGV5 (+3)	2	2	0	0
1145	Golgi-associated PDZ and coiled-coil motif containing protein transcript variant 3 OS=Homo sapiens GN=GOPC PE=1 SV=2	F5H1Y4 (+3)	0	2	0	2
1146	WD repeat-containing protein 6 OS=Homo sapiens GN=WDR6 PE=1 SV=1	A0A087X295 (+3)	0	0	1	2
1147	Cysteine and glycine-rich protein 2 OS=Homo sapiens GN=CSRP2 PE=1 SV=3	Q16527	0	1	0	2
1148	Putative RNA-binding protein Luc7-like 1 OS=Homo sapiens GN=LUC7L PE=1 SV=1	Q9NQ29 (+1)	0	0	2	1
1149	28S ribosomal protein S34, mitochondrial OS=Homo sapiens GN=MRPS34 PE=1 SV=2	C9JJ19 (+1)	0	1	1	0
1150	Pre-mRNA-splicing factor 38B OS=Homo sapiens GN=PRPF38B PE=1 SV=1	Q5VTL8 (+1)	0	1	1	0
1151	Flap endonuclease 1 OS=Homo sapiens GN=FEN1 PE=1 SV=1	P39748	0	1	1	0
1152	Microtubule-associated protein OS=Homo sapiens GN=MAPT PE=1 SV=1	A0A0G2JQJ7 (+1)	0	1	0	2
1153	Zinc finger MYM-type protein 4 OS=Homo sapiens GN=ZMYM4 PE=1 SV=1	Q5VZL5 (+2)	0	0	1	1
1154	COP9 signalosome complex subunit 8 OS=Homo sapiens GN=COPS8 PE=1 SV=1	E9PGT6 (+2)	0	1	0	3
1155	Polymerase delta-interacting protein 3 OS=Homo sapiens GN=POLDIP3 PE=1 SV=1	F6VRR5 (+2)	0	1	0	3
1156	PRKC apoptosis WT1 regulator protein OS=Homo sapiens GN=PAWR PE=1 SV=1	Q96IZ0	0	1	0	3
1157	26S proteasome non-ATPase regulatory subunit 13 OS=Homo sapiens GN=PSMD13 PE=1 SV=2	Q9UNM6 (+1)	0	1	0	3
1158	Translational activator of cytochrome c oxidase 1 OS=Homo sapiens GN=TACO1 PE=1 SV=1	Q9BSH4	0	1	0	2
1159	Flotillin-1 OS=Homo sapiens GN=FLOT1 PE=1 SV=3	O75955 (+1)	0	1	2	0
1160	Nucleoporin-like protein 2 OS=Homo sapiens GN=NUPL2 PE=1 SV=1	O15504	0	1	0	2
1161	Protein enabled homolog OS=Homo sapiens GN=ENAH PE=1 SV=2	Q8N8S7	0	1	0	2
1162	Centrin-2 OS=Homo sapiens GN=CETN2 PE=1 SV=1	P41208	0	1	0	1
1163	39S ribosomal protein L39, mitochondrial (Fragment) OS=Homo sapiens GN=MRPL39 PE=1 SV=1	C9JG87 (+2)	2	1	0	0
1164	NME1-NME2 readthrough OS=Homo sapiens GN=NME1-NME2 PE=1 SV=1	J3KPD9 (+3)	1	0	0	2
1165	28 kDa heat- and acid-stable phosphoprotein OS=Homo sapiens GN=PDAP1 PE=1 SV=1	Q13442	0	3	0	1
1166	Cleavage and polyadenylation specificity factor subunit 6 OS=Homo sapiens GN=CPSF6 PE=1 SV=2	Q16630 (+1)	0	0	2	1
1167	Pre-rRNA-processing protein TSR1 homolog OS=Homo sapiens GN=TSR1 PE=1 SV=1	Q2NL82	0	0	2	1
1168	Coiled-coil domain-containing protein 58 OS=Homo sapiens GN=CCDC58 PE=1 SV=1	C9JQ41 (+2)	0	2	0	1
1169	Cullin-3 OS=Homo sapiens GN=CUL3 PE=1 SV=2	Q13618 (+1)	0	1	0	1
1170	Small nuclear ribonucleoprotein Sm D1 OS=Homo sapiens GN=SNRPD1 PE=1 SV=1	P62314	0	0	1	1
1171	Transcription factor A, mitochondrial (Fragment) OS=Homo sapiens GN=TFAM PE=1 SV=1	H7BYN3 (+1)	0	1	1	0
1172	Protein O-GlcNAcase OS=Homo sapiens GN=MGEA5 PE=1 SV=2	O60502	0	0	1	1
1173	Beta-hexosaminidase OS=Homo sapiens GN=HEXA PE=1 SV=1	H3BP20 (+2)	0	0	2	0
1174	Uncharacterized protein C12orf45 OS=Homo sapiens GN=C12orf45 PE=1 SV=2	A0A087WT30 (+1)	0	1	0	1
1175	DNA-directed RNA polymerases I, II, and III subunit RPABC3 (Fragment) OS=Homo sapiens GN=POLR2H PE=1 SV=8	C9JLU1 (+2)	1	0	0	3
1176	ESF1 homolog OS=Homo sapiens GN=ESF1 PE=1 SV=1	Q9H501	0	1	0	2
1177	Protein LSM14 homolog B OS=Homo sapiens GN=LSM14B PE=1 SV=1	Q9BX40	0	1	0	3
1178	Myotrophin OS=Homo sapiens GN=MTPN PE=1 SV=1	C9JL85 (+1)	1	0	1	0
1179	Sec1 family domain-containing protein 1 OS=Homo sapiens GN=SCFD1 PE=1 SV=4	Q8WVM8	0	1	0	2
1180	ADP-ribosylation factor 4 (Fragment) OS=Homo sapiens GN=ARF4 PE=1 SV=1	C9JPM4 (+1)	0	0	1	0
1181	Mapk-regulated corepressor-interacting protein 1 OS=Homo sapiens GN=MCRIP1 PE=1 SV=1	C9JLW8 (+2)	0	1	0	2
1182	SWI/SNF complex subunit SMARCC1 OS=Homo sapiens GN=SMARCC1 PE=1 SV=3	Q92922	0	1	1	0
1183	Microfibrillar-associated protein 1 OS=Homo sapiens GN=MFAP1 PE=1 SV=2	P55081	0	0	0	1
1184	TIP41-like protein OS=Homo sapiens GN=TIPRL PE=1 SV=2	O75663	0	1	0	1
1185	Metaxin-3 OS=Homo sapiens GN=MTX3 PE=1 SV=2	Q5HYI7 (+2)	0	1	0	1
1186	Striatin OS=Homo sapiens GN=STRN PE=1 SV=4	O43815 (+1)	0	0	0	2
1187	Neurochondrin OS=Homo sapiens GN=NCDN PE=1 SV=1	Q9UBB6 (+2)	0	0	1	2
1188	RRP12-like protein OS=Homo sapiens GN=RRP12 PE=1 SV=2	Q5JTH9 (+2)	0	0	0	2
1189	Proteasome subunit alpha type-5 OS=Homo sapiens GN=PSMA5 PE=1 SV=3	P28066	0	0	0	1
1190	Protein FAM117B OS=Homo sapiens GN=FAM117B PE=1 SV=2	Q6P1L5	0	0	0	1
1191	Protein phosphatase 1 regulatory subunit 7 (Fragment) OS=Homo sapiens GN=PPP1R7 PE=1 SV=1	C9J177 (+3)	0	0	0	1
1192	DNA-directed RNA polymerase subunit beta OS=Homo sapiens GN=POLR2B PE=1 SV=2	C9J2Y9 (+2)	0	0	0	1
1193	A0A075B7D3-DECOY	A0A075B7D3-DECOY	0	0	1	0
1194	Calreticulin OS=Homo sapiens GN=CALR PE=1 SV=1	P27797	0	0	0	1
1195	General transcription factor 3C polypeptide 5 (Fragment) OS=Homo sapiens GN=GTF3C5 PE=1 SV=1	Q5T7U0 (+3)	0	0	0	1
1196	Nuclear autoantigenic sperm protein OS=Homo sapiens GN=NASP PE=1 SV=2	P49321 (+2)	0	0	0	2
1197	Protein transport protein Sec23A OS=Homo sapiens GN=SEC23A PE=1 SV=1	F5H365 (+1)	0	0	0	2
1198	WD repeat-containing protein 48 OS=Homo sapiens GN=WDR48 PE=1 SV=1	Q8TAF3 (+1)	0	0	0	1
1199	Protein diaphanous homolog 1 OS=Homo sapiens GN=DIAPH1 PE=1 SV=1	A0A0G2JH68 (+4)	0	0	0	3
1200	CCR4-NOT transcription complex subunit 1 OS=Homo sapiens GN=CNOT1 PE=1 SV=2	A5YKK6 (+2)	0	0	0	2
1201	Sorting nexin-5 OS=Homo sapiens GN=SNX5 PE=1 SV=1	Q9Y5X3	0	0	0	3
1202	Round spermatid basic protein 1-like protein OS=Homo sapiens GN=RSBN1L PE=1 SV=2	Q6PCB5 (+1)	0	0	1	0
1203	26S proteasome non-ATPase regulatory subunit 12 OS=Homo sapiens GN=PSMD12 PE=1 SV=3	O00232	0	0	0	2
1204	Probable ATP-dependent RNA helicase YTHDC2 OS=Homo sapiens GN=YTHDC2 PE=1 SV=2	Q9H6S0	0	0	0	1
1205	Ubiquitin carboxyl-terminal hydrolase isozyme L5 (Fragment) OS=Homo sapiens GN=UCHL5 PE=1 SV=1	H0Y6Y4	0	0	0	2
1206	Baculoviral IAP repeat-containing protein 6 OS=Homo sapiens GN=BIRC6 PE=1 SV=2	Q9NR09	0	0	0	1
1207	Serine/threonine-protein phosphatase 2A 56 kDa regulatory subunit gamma isoform (Fragment) OS=Homo sapiens GN=PPP2R5C PE=1 SV=1	H0YJ75 (+2)	0	0	0	1
1208	TBC1 domain family member 15 OS=Homo sapiens GN=TBC1D15 PE=1 SV=2	Q8TC07 (+2)	0	0	0	2
1209	Kinesin-like protein KIF1B OS=Homo sapiens GN=KIF1B PE=1 SV=1	A0A087WWA3 (+4)	0	0	0	2
1210	Sperm-specific antigen 2 OS=Homo sapiens GN=SSFA2 PE=1 SV=1	E9PHV5 (+2)	0	0	0	1
1211	Protein KRI1 homolog OS=Homo sapiens GN=KRI1 PE=1 SV=3	Q8N9T8	0	0	0	2
1212	39S ribosomal protein L46, mitochondrial OS=Homo sapiens GN=MRPL46 PE=1 SV=1	Q9H2W6	0	1	0	0
1213	Zinc finger protein 644 OS=Homo sapiens GN=ZNF644 PE=1 SV=2	Q9H582	0	0	0	1
1214	Isoform 6 of Erbin OS=Homo sapiens GN=ERBIN	Q96RT1-6	0	0	0	1
1215	Probable ATP-dependent RNA helicase DDX47 OS=Homo sapiens GN=DDX47 PE=1 SV=1	Q9H0S4 (+1)	0	0	1	0
1216	WD repeat-containing protein 70 OS=Homo sapiens GN=WDR70 PE=1 SV=1	Q9NW82	0	0	0	2
1217	RNA binding motif protein 10, isoform CRA_d OS=Homo sapiens GN=RBM10 PE=1 SV=1	A0A0A0MR66 (+4)	0	0	0	2
1218	RNA polymerase-associated protein CTR9 homolog OS=Homo sapiens GN=CTR9 PE=1 SV=1	Q6PD62	0	0	0	1
1219	YTH domain family, member 3, isoform CRA_a OS=Homo sapiens GN=YTHDF3 PE=1 SV=1	A0A024R7W5 (+3)	0	0	0	2
1220	GTPase-activating protein and VPS9 domain-containing protein 1 OS=Homo sapiens GN=GAPVD1 PE=1 SV=1	F8W9S7 (+6)	0	0	0	1
1221	CLIP-associating protein 1 OS=Homo sapiens GN=CLASP1 PE=1 SV=2	F8WA11 (+5)	0	0	0	1
1222	Glycogen synthase kinase-3 beta OS=Homo sapiens GN=GSK3B PE=1 SV=2	P49841 (+1)	0	0	0	1
1223	Nucleolar protein 8 OS=Homo sapiens GN=NOL8 PE=1 SV=1	Q76FK4 (+2)	0	0	0	2
1224	Ankyrin repeat domain-containing protein 17 (Fragment) OS=Homo sapiens GN=ANKRD17 PE=1 SV=1	H0YM23 (+4)	0	0	0	1
1225	Fermitin family homolog 2 (Fragment) OS=Homo sapiens GN=FERMT2 PE=1 SV=1	A0A0U1RRM8 (+4)	0	0	0	2
1226	Golgi-specific brefeldin A-resistance guanine nucleotide exchange factor 1 OS=Homo sapiens GN=GBF1 PE=1 SV=2	Q92538 (+2)	0	0	0	1
1227	Nucleolar protein 14 OS=Homo sapiens GN=NOP14 PE=1 SV=3	P78316	0	0	0	2
1228	Immunoglobulin-binding protein 1 OS=Homo sapiens GN=IGBP1 PE=1 SV=1	P78318	0	0	0	3
1229	Very large A-kinase anchor protein OS=Homo sapiens GN=CRYBG3 PE=1 SV=3	Q68DQ2	0	0	0	1
1230	COP9 signalosome complex subunit 1 OS=Homo sapiens GN=GPS1 PE=1 SV=1	A0A096LP07 (+6)	0	0	0	3
1231	Tudor and KH domain-containing protein OS=Homo sapiens GN=TDRKH PE=1 SV=1	F6TB26 (+3)	0	0	0	3
1232	Uncharacterized protein OS=Homo sapiens PE=4 SV=2	H0YC42	0	0	0	4
1233	TGF-beta-activated kinase 1 and MAP3K7-binding protein 1 OS=Homo sapiens GN=TAB1 PE=1 SV=1	Q15750 (+1)	0	0	0	4
1234	Palladin OS=Homo sapiens GN=PALLD PE=1 SV=3	Q8WX93 (+1)	0	0	0	4
1235	Glutamate-rich WD repeat-containing protein 1 OS=Homo sapiens GN=GRWD1 PE=1 SV=1	Q9BQ67	0	0	0	4
1236	Vacuolar protein sorting-associated protein 51 homolog OS=Homo sapiens GN=VPS51 PE=1 SV=2	Q9UID3	0	0	0	3
1237	rRNA methyltransferase 3, mitochondrial OS=Homo sapiens GN=MRM3 PE=1 SV=2	Q9HC36	0	0	0	2
1238	Spartin OS=Homo sapiens GN=SPG20 PE=1 SV=1	Q8N0X7	0	0	0	2
1239	Replication factor C subunit 4 OS=Homo sapiens GN=RFC4 PE=1 SV=1	C9JZI1 (+2)	0	2	0	0
1240	YLP motif-containing protein 1 OS=Homo sapiens GN=YLPM1 PE=1 SV=3	P49750 (+1)	0	0	2	0
1241	Dedicator of cytokinesis protein 7 OS=Homo sapiens GN=DOCK7 PE=1 SV=4	Q96N67 (+5)	0	0	0	2
1242	Isoform 3 of Centrosomal protein of 192 kDa OS=Homo sapiens GN=CEP192	Q8TEP8-3	0	0	0	1
1243	WASH complex subunit 5 OS=Homo sapiens GN=WASHC5 PE=1 SV=1	E7EQI7 (+1)	0	0	0	1
1244	Putative uncharacterized protein MYH16 OS=Homo sapiens GN=MYH16 PE=1 SV=2	Q9H6N6	1	0	0	0
1245	Q8WYB5-2-DECOY	Q8WYB5-2-DECOY (+2)	0	0	1	0
1246	28S ribosomal protein S18b, mitochondrial OS=Homo sapiens GN=MRPS18B PE=1 SV=1	A0A0G2JIC6 (+1)	1	1	0	1
1247	Tripartite motif-containing protein 26 (Fragment) OS=Homo sapiens GN=TRIM26 PE=1 SV=1	A2AE48 (+1)	1	1	0	1
1248	Zinc finger CCHC domain-containing protein 10 OS=Homo sapiens GN=ZCCHC10 PE=1 SV=1	B3KVL5 (+2)	1	1	1	0
1249	K7EQQ3-DECOY	K7EQQ3-DECOY (+2)	1	1	1	0
1250	60S ribosomal protein L39 OS=Homo sapiens GN=RPL39 PE=1 SV=2	P62891 (+1)	1	1	1	0
1251	Exosome complex component MTR3 OS=Homo sapiens GN=EXOSC6 PE=1 SV=1	Q5RKV6	0	1	1	1
1252	Translocon-associated protein subunit gamma OS=Homo sapiens GN=SSR3 PE=1 SV=1	C9JA28 (+2)	1	0	1	1
1253	ATP synthase subunit e, mitochondrial OS=Homo sapiens GN=ATP5I PE=1 SV=2	P56385	1	0	1	1
1254	Ran-binding protein 10 OS=Homo sapiens GN=RANBP10 PE=1 SV=1	A0A0D9SEU5 (+4)	1	1	1	0
1255	Eukaryotic initiation factor 4A-II (Fragment) OS=Homo sapiens GN=EIF4A2 PE=1 SV=1	C9JUF0	1	1	1	0
1256	Chromosome 11 open reading frame 48, isoform CRA_c OS=Homo sapiens GN=C11orf98 PE=1 SV=1	A0A0B4J220	1	1	1	0
1257	Vesicle-trafficking protein SEC22b OS=Homo sapiens GN=SEC22B PE=1 SV=4	O75396	1	1	1	0
1258	Zinc finger protein 706 (Fragment) OS=Homo sapiens GN=ZNF706 PE=1 SV=1	H0YC70 (+1)	0	1	1	1
1259	Peptidyl-prolyl cis-trans isomerase NIMA-interacting 4 (Fragment) OS=Homo sapiens GN=PIN4 PE=1 SV=1	H0Y4T6 (+6)	0	1	1	1
1260	Methylthioribose-1-phosphate isomerase OS=Homo sapiens GN=MRI1 PE=1 SV=1	Q9BV20 (+1)	0	1	1	1
1261	Translation machinery-associated protein 7 OS=Homo sapiens GN=TMA7 PE=1 SV=1	Q9Y2S6	1	1	1	0
1262	Vesicle-associated membrane protein 7 OS=Homo sapiens GN=VAMP7 PE=1 SV=3	P51809 (+1)	0	0	1	1
1263	Ribosomal protein 63, mitochondrial OS=Homo sapiens GN=MRPL57 PE=1 SV=1	Q9BQC6	0	0	1	0
1264	SUMO-conjugating enzyme OS=Homo sapiens GN=UBE2I PE=1 SV=1	B0QYN7 (+4)	0	0	1	1
1265	Peroxiredoxin-5, mitochondrial OS=Homo sapiens GN=PRDX5 PE=1 SV=4	P30044 (+1)	1	1	0	0
1266	Derlin OS=Homo sapiens GN=DERL1 PE=1 SV=1	B4E1G1 (+3)	0	0	0	1
1267	39S ribosomal protein L34, mitochondrial OS=Homo sapiens GN=MRPL34 PE=1 SV=1	M0R226 (+1)	1	1	0	0
1268	SWI/SNF-related matrix-associated actin-dependent regulator of chromatin subfamily E member 1 OS=Homo sapiens GN=SMARCE1 PE=1 SV=1	B4DGM3 (+9)	1	0	1	0
1269	Isoform HMG-Y of High mobility group protein HMG-I/HMG-Y OS=Homo sapiens GN=HMGA1	P17096-2	1	0	1	0
1270	Condensin complex subunit 2 OS=Homo sapiens GN=NCAPH PE=1 SV=1	E9PHA2 (+1)	1	0	0	1
1271	Q9UJ55-DECOY	Q9UJ55-DECOY	1	0	0	1
1272	Something about silencing protein 10 OS=Homo sapiens GN=UTP3 PE=1 SV=1	Q9NQZ2	0	1	0	1
1273	Testin OS=Homo sapiens GN=TES PE=1 SV=1	Q9UGI8 (+1)	1	1	0	0
1274	LIM domain-containing protein 1 OS=Homo sapiens GN=LIMD1 PE=1 SV=1	C9JRJ5 (+1)	0	1	0	2
1275	Nuclear pore complex protein Nup88 (Fragment) OS=Homo sapiens GN=NUP88 PE=1 SV=1	J3KMX1 (+1)	0	1	0	2
1276	Succinate dehydrogenase [ubiquinone] iron-sulfur subunit, mitochondrial OS=Homo sapiens GN=SDHB PE=1 SV=3	P21912	0	1	0	2
1277	55 kDa erythrocyte membrane protein OS=Homo sapiens GN=MPP1 PE=1 SV=2	Q00013 (+2)	0	1	0	2
1278	Insulin-like growth factor 2 mRNA-binding protein 2 OS=Homo sapiens GN=IGF2BP2 PE=1 SV=1	F8W930 (+6)	0	1	0	1
1279	AH receptor-interacting protein OS=Homo sapiens GN=AIP PE=1 SV=2	O00170	0	1	0	1
1280	GTP-binding protein 10 OS=Homo sapiens GN=GTPBP10 PE=1 SV=1	A4D1E9	0	1	0	1
1281	Ribonuclease 3 OS=Homo sapiens GN=DROSHA PE=1 SV=2	Q9NRR4 (+3)	1	1	0	0
1282	Transcription initiation factor IIB OS=Homo sapiens GN=GTF2B PE=1 SV=1	Q00403	0	1	0	1
1283	EF-hand domain-containing protein D2 OS=Homo sapiens GN=EFHD2 PE=1 SV=1	Q96C19	0	2	0	1
1284	GPALPP motifs-containing protein 1 OS=Homo sapiens GN=GPALPP1 PE=1 SV=1	A0A0A0MRI1 (+1)	0	2	0	1
1285	Recombining binding protein suppressor of hairless OS=Homo sapiens GN=RBPJ PE=1 SV=3	Q06330 (+6)	1	0	1	0
1286	Copine-3 (Fragment) OS=Homo sapiens GN=CPNE3 PE=1 SV=1	A0A087WYQ3 (+2)	0	1	0	1
1287	WD repeat-containing protein 74 OS=Homo sapiens GN=WDR74 PE=1 SV=1	Q6RFH5 (+1)	0	1	2	0
1288	Exosome complex component RRP46 OS=Homo sapiens GN=EXOSC5 PE=1 SV=1	Q9NQT4	0	1	0	2
1289	pre-mRNA 3' end processing protein WDR33 OS=Homo sapiens GN=WDR33 PE=1 SV=2	Q9C0J8	0	0	0	1
1290	Probable ATP-dependent RNA helicase DHX40 OS=Homo sapiens GN=DHX40 PE=1 SV=2	Q8IX18 (+1)	0	0	1	1
1291	Putative transferase CAF17, mitochondrial OS=Homo sapiens GN=IBA57 PE=1 SV=1	Q5T440	0	0	1	1
1292	ER membrane protein complex subunit 1 OS=Homo sapiens GN=EMC1 PE=1 SV=1	Q8N766 (+3)	0	0	1	1
1293	39S ribosomal protein L20, mitochondrial OS=Homo sapiens GN=MRPL20 PE=1 SV=1	Q9BYC9	1	0	1	0
1294	Sodium/potassium-transporting ATPase subunit beta-3 OS=Homo sapiens GN=ATP1B3 PE=1 SV=1	P54709	0	0	1	1
1295	Signal transducer and activator of transcription 1-alpha/beta OS=Homo sapiens GN=STAT1 PE=1 SV=2	P42224	0	0	1	1
1296	14-3-3 protein gamma OS=Homo sapiens GN=YWHAG PE=1 SV=2	P61981	0	0	0	1
1297	Glutamine--fructose-6-phosphate aminotransferase [isomerizing] 1 OS=Homo sapiens GN=GFPT1 PE=1 SV=3	Q06210 (+1)	0	0	1	1
1298	Uncharacterized protein OS=Homo sapiens PE=3 SV=1	A0A0B4J203 (+4)	0	0	1	1
1299	Nucleolysin TIAR OS=Homo sapiens GN=TIAL1 PE=1 SV=1	E7ETC0 (+2)	0	1	1	0
1300	THO complex subunit 3 OS=Homo sapiens GN=THOC3 PE=1 SV=1	Q96J01	0	1	0	1
1301	DnaJ homolog subfamily C member 9 OS=Homo sapiens GN=DNAJC9 PE=1 SV=1	Q8WXX5	0	1	0	1
1302	NADH dehydrogenase [ubiquinone] flavoprotein 2, mitochondrial OS=Homo sapiens GN=NDUFV2 PE=1 SV=1	E7EPT4 (+1)	0	1	0	1
1303	Helicase, lymphoid-specific, isoform CRA_d OS=Homo sapiens GN=HELLS PE=1 SV=1	A0A087WSW7 (+6)	0	0	1	1
1304	Mitochondrial import receptor subunit TOM6 homolog OS=Homo sapiens GN=TOMM6 PE=1 SV=1	Q96B49	0	1	0	1
1305	39S ribosomal protein L40, mitochondrial OS=Homo sapiens GN=MRPL40 PE=1 SV=1	Q9NQ50	0	1	0	1
1306	Mediator of RNA polymerase II transcription subunit 12-like protein OS=Homo sapiens GN=MED12L PE=1 SV=1	F8WAE6 (+2)	1	1	0	0
1307	NADH dehydrogenase [ubiquinone] 1 alpha subcomplex subunit 10, mitochondrial OS=Homo sapiens GN=NDUFA10 PE=1 SV=1	A0A087WXC5 (+3)	0	0	1	1
1308	Tubulin alpha-1A chain OS=Homo sapiens GN=TUBA1A PE=1 SV=1	Q71U36 (+1)	0	0	1	1
1309	NF-kappa-B-activating protein OS=Homo sapiens GN=NKAP PE=1 SV=1	Q8N5F7	0	0	1	0
1310	General transcription factor 3C polypeptide 3 OS=Homo sapiens GN=GTF3C3 PE=1 SV=1	Q9Y5Q9 (+1)	0	0	1	1
1311	Kinesin-like protein KIF2C OS=Homo sapiens GN=KIF2C PE=1 SV=2	Q99661	0	1	0	1
1312	Synaptobrevin homolog YKT6 OS=Homo sapiens GN=YKT6 PE=1 SV=1	O15498 (+1)	0	1	0	2
1313	U6 snRNA-associated Sm-like protein LSm4 OS=Homo sapiens GN=LSM4 PE=1 SV=1	Q9Y4Z0 (+1)	0	0	0	1
1314	Kinesin-like protein KIF22 OS=Homo sapiens GN=KIF22 PE=1 SV=5	Q14807	0	0	0	1
1315	Mitotic-spindle organizing protein 2A (Fragment) OS=Homo sapiens GN=MZT2A PE=1 SV=1	H7C202	0	0	0	1
1316	Chromatin target of PRMT1 protein OS=Homo sapiens GN=CHTOP PE=1 SV=2	Q9Y3Y2 (+3)	0	0	0	1
1317	P42261-2-DECOY	P42261-2-DECOY (+5)	0	1	0	0
1318	Endonuclease G, mitochondrial OS=Homo sapiens GN=ENDOG PE=1 SV=4	Q14249	0	1	0	1
1319	Fe-S cluster assembly protein DRE2 OS=Homo sapiens GN=CIAPIN1 PE=1 SV=1	H3BV90 (+2)	0	0	0	1
1320	Peptidyl-prolyl cis-trans isomerase FKBP8 OS=Homo sapiens GN=FKBP8 PE=1 SV=2	Q14318 (+1)	0	1	0	1
1321	Guanine nucleotide-binding protein subunit alpha-11 OS=Homo sapiens GN=GNA11 PE=1 SV=2	P29992	0	0	0	1
1322	Synaptosomal-associated protein (Fragment) OS=Homo sapiens GN=SNAP23 PE=1 SV=1	H3BM38 (+5)	0	0	0	2
1323	[Pyruvate dehydrogenase (acetyl-transferring)] kinase isozyme 1, mitochondrial OS=Homo sapiens GN=PDK1 PE=1 SV=1	Q15118 (+1)	0	0	0	1
1324	Pre-mRNA-splicing factor 38A OS=Homo sapiens GN=PRPF38A PE=1 SV=1	Q8NAV1	0	0	0	1
1325	Ras-related protein Rab-35 OS=Homo sapiens GN=RAB35 PE=1 SV=1	Q15286	1	0	0	0
1326	U5 small nuclear ribonucleoprotein 40 kDa protein OS=Homo sapiens GN=SNRNP40 PE=1 SV=1	Q96DI7 (+2)	0	0	0	1
1327	Histone-lysine N-methyltransferase EHMT1 (Fragment) OS=Homo sapiens GN=EHMT1 PE=1 SV=1	A0A1B0GU48 (+3)	0	0	0	1
1328	Bystin OS=Homo sapiens GN=BYSL PE=1 SV=3	Q13895	0	0	0	1
1329	RNA 3'-terminal phosphate cyclase-like protein OS=Homo sapiens GN=RCL1 PE=1 SV=3	Q9Y2P8	0	0	0	1
1330	Collagen alpha-1(XII) chain OS=Homo sapiens GN=COL12A1 PE=1 SV=1	D6RGG3 (+2)	0	0	0	1
1331	Keratin, type I cytoskeletal 14 OS=Homo sapiens GN=KRT14 PE=1 SV=4	P02533	2	0	0	0
1332	Fragile X mental retardation syndrome-related protein 2 OS=Homo sapiens GN=FXR2 PE=1 SV=2	P51116	0	0	0	2
1333	DNA ligase 3 (Fragment) OS=Homo sapiens GN=LIG3 PE=1 SV=1	K7ERZ5 (+4)	0	0	0	1
1334	Bcl-2-like protein 12 OS=Homo sapiens GN=BCL2L12 PE=1 SV=1	A0A087WSV0 (+3)	0	1	0	0
1335	Splicing factor 3A subunit 2 OS=Homo sapiens GN=SF3A2 PE=1 SV=2	Q15428	0	0	0	1
1336	Importin-9 OS=Homo sapiens GN=IPO9 PE=1 SV=3	Q96P70	0	0	0	1
1337	DEAD (Asp-Glu-Ala-Asp) box polypeptide 56, isoform CRA_a OS=Homo sapiens GN=DDX56 PE=1 SV=1	G3V0G3 (+3)	0	0	0	1
1338	NHL repeat-containing protein 2 OS=Homo sapiens GN=NHLRC2 PE=1 SV=1	Q8NBF2 (+1)	0	0	0	1
1339	RING finger protein 113A OS=Homo sapiens GN=RNF113A PE=1 SV=1	O15541	0	0	0	1
1340	Methylosome protein 50 (Fragment) OS=Homo sapiens GN=WDR77 PE=1 SV=1	H0Y711 (+1)	0	0	0	1
1341	FAS-associated factor 2 OS=Homo sapiens GN=FAF2 PE=1 SV=2	Q96CS3	0	0	0	2
1342	ADP-ribosylation factor-like protein 2 OS=Homo sapiens GN=ARL2 PE=1 SV=4	P36404	0	0	1	0
1343	Toll-interacting protein OS=Homo sapiens GN=TOLLIP PE=1 SV=1	Q9H0E2	0	0	0	1
1344	Putative RNA polymerase II subunit B1 CTD phosphatase RPAP2 OS=Homo sapiens GN=RPAP2 PE=1 SV=1	Q8IXW5 (+1)	0	0	0	2
1345	Helicase SRCAP OS=Homo sapiens GN=SRCAP PE=1 SV=1	A0A0A0MS59 (+4)	0	0	0	0
1346	Creatine kinase U-type, mitochondrial (Fragment) OS=Homo sapiens GN=CKMT1B PE=1 SV=1	C9JSQ1 (+3)	0	0	1	0
1347	Hepatoma-derived growth factor-related protein 2 OS=Homo sapiens GN=HDGFRP2 PE=1 SV=1	Q7Z4V5 (+3)	0	0	0	1
1348	E3 ubiquitin-protein ligase TRIP12 OS=Homo sapiens GN=TRIP12 PE=1 SV=1	Q14669 (+3)	0	0	0	1
1349	UBX domain-containing protein 1 OS=Homo sapiens GN=UBXN1 PE=1 SV=1	A0A087WTZ5 (+2)	0	0	0	2
1350	U6 snRNA-associated Sm-like protein LSm6 OS=Homo sapiens GN=LSM6 PE=1 SV=1	P62312	0	1	0	0
1351	Signal recognition particle receptor subunit beta (Fragment) OS=Homo sapiens GN=SRPRB PE=1 SV=1	H7C4H2 (+1)	0	0	0	2
1352	Y-box-binding protein 3 OS=Homo sapiens GN=YBX3 PE=1 SV=4	P16989	0	0	2	0
1353	28S ribosomal protein S11, mitochondrial OS=Homo sapiens GN=MRPS11 PE=1 SV=1	H0YL99 (+2)	0	0	0	0
1354	Nuclear pore complex protein Nup107 OS=Homo sapiens GN=NUP107 PE=1 SV=1	P57740 (+2)	0	0	0	1
1355	G protein-regulated inducer of neurite outgrowth 1 OS=Homo sapiens GN=GPRIN1 PE=1 SV=2	Q7Z2K8	0	0	0	1
1356	Zinc finger CCHC domain-containing protein 8 OS=Homo sapiens GN=ZCCHC8 PE=1 SV=2	Q6NZY4 (+1)	0	0	0	2
1357	NK-tumor recognition protein OS=Homo sapiens GN=NKTR PE=1 SV=2	P30414	0	0	1	0
1358	39S ribosomal protein S30, mitochondrial OS=Homo sapiens GN=MRPS30 PE=1 SV=2	Q9NP92	0	0	0	2
1359	Translationally-controlled tumor protein OS=Homo sapiens GN=TPT1 PE=1 SV=1	A0A0B4J2C3 (+2)	0	0	0	2
1360	Coiled-coil domain-containing protein 47 OS=Homo sapiens GN=CCDC47 PE=1 SV=1	Q96A33 (+1)	0	0	0	2
1361	Chromatin assembly factor 1 subunit B OS=Homo sapiens GN=CHAF1B PE=1 SV=1	Q13112	0	0	0	2
1362	Cystathionine beta-synthase-like protein OS=Homo sapiens GN=CBSL PE=1 SV=1	P0DN79 (+2)	0	0	1	0
1363	Uncharacterized protein OS=Homo sapiens PE=4 SV=1	E7EVH7	0	0	0	2
1364	SUMO-activating enzyme subunit 2 OS=Homo sapiens GN=UBA2 PE=1 SV=2	Q9UBT2	0	1	0	0
1365	Histone-lysine N-methyltransferase, H3 lysine-36 and H4 lysine-20 specific OS=Homo sapiens GN=NSD1 PE=1 SV=1	Q96L73 (+2)	0	0	0	2
1366	Egl nine homolog 1 OS=Homo sapiens GN=EGLN1 PE=1 SV=1	Q9GZT9 (+1)	0	0	0	2
1367	Echinoderm microtubule-associated protein-like 4 OS=Homo sapiens GN=EML4 PE=1 SV=3	B5MBZ0 (+2)	0	0	1	0
1368	RING finger protein 219 OS=Homo sapiens GN=RNF219 PE=1 SV=1	Q5W0B1	0	0	0	2
1369	Conserved oligomeric Golgi complex subunit 1 (Fragment) OS=Homo sapiens GN=COG1 PE=1 SV=2	E9PBL8	0	0	0	1
1370	Nck-associated protein 1 OS=Homo sapiens GN=NCKAP1 PE=1 SV=1	Q9Y2A7 (+1)	0	0	0	1
1371	Zinc finger protein 598 OS=Homo sapiens GN=ZNF598 PE=1 SV=1	Q86UK7 (+2)	0	0	0	2
1372	Cleavage stimulation factor subunit 2 OS=Homo sapiens GN=CSTF2 PE=1 SV=1	P33240 (+1)	0	0	0	2
1373	GrpE protein homolog 1, mitochondrial OS=Homo sapiens GN=GRPEL1 PE=1 SV=2	Q9HAV7	0	1	0	0
1374	ADP-ribosylation factor GTPase-activating protein 2 OS=Homo sapiens GN=ARFGAP2 PE=1 SV=2	G5E9L0 (+2)	0	0	0	2
1375	Extended synaptotagmin-2 OS=Homo sapiens GN=ESYT2 PE=1 SV=1	A0A087WXU3 (+2)	0	0	0	2
1376	La-related protein 4B OS=Homo sapiens GN=LARP4B PE=1 SV=3	Q92615	0	0	0	2
1377	Rac GTPase-activating protein 1 OS=Homo sapiens GN=RACGAP1 PE=1 SV=1	Q9H0H5	0	0	2	0
1378	Vacuolar protein sorting-associated protein 26A OS=Homo sapiens GN=VPS26A PE=1 SV=2	O75436	1	0	0	0
1379	Wings apart-like protein homolog OS=Homo sapiens GN=WAPL PE=1 SV=1	Q7Z5K2 (+2)	0	0	0	1
1380	Syndecan binding protein (Syntenin), isoform CRA_a OS=Homo sapiens GN=SDCBP PE=1 SV=1	G5EA09 (+3)	0	1	0	0
1381	DNA-directed RNA polymerase II subunit RPB1 OS=Homo sapiens GN=POLR2A PE=1 SV=2	P24928	0	0	0	2
1382	Nicotinamide phosphoribosyltransferase OS=Homo sapiens GN=NAMPT PE=1 SV=1	P43490	0	0	0	1
1383	Band 4.1-like protein 3 OS=Homo sapiens GN=EPB41L3 PE=1 SV=1	A0A0A0MRA8 (+4)	0	0	0	2
1384	PHD finger protein 3 OS=Homo sapiens GN=PHF3 PE=1 SV=3	Q92576 (+1)	0	0	0	1
1385	Tudor domain-containing protein 3 OS=Homo sapiens GN=TDRD3 PE=1 SV=1	Q9H7E2 (+2)	0	0	0	1
1386	Cell cycle and apoptosis regulator protein 2 OS=Homo sapiens GN=CCAR2 PE=1 SV=2	Q8N163 (+1)	0	0	0	2
1387	Stromal membrane-associated protein 1 OS=Homo sapiens GN=SMAP1 PE=1 SV=1	A0A087X1X9 (+3)	0	3	0	0
1388	Interleukin-1 receptor-associated kinase 1 OS=Homo sapiens GN=IRAK1 PE=1 SV=1	D3YTB5 (+4)	0	0	0	3
1389	Protein transport protein Sec16A OS=Homo sapiens GN=SEC16A PE=1 SV=1	F1T0I1 (+6)	0	0	0	3
1390	Importin-8 OS=Homo sapiens GN=IPO8 PE=1 SV=2	O15397	0	0	0	3
1391	DNA primase large subunit OS=Homo sapiens GN=PRIM2 PE=1 SV=2	P49643	0	0	0	3
1392	Serine/threonine-protein kinase 4 OS=Homo sapiens GN=STK4 PE=1 SV=2	Q13043 (+1)	0	0	0	3
1393	Zinc finger FYVE domain-containing protein 16 OS=Homo sapiens GN=ZFYVE16 PE=1 SV=3	Q7Z3T8 (+1)	0	0	0	3
1394	Peptidyl-prolyl cis-trans isomerase-like 4 OS=Homo sapiens GN=PPIL4 PE=1 SV=1	Q8WUA2	0	0	0	3
1395	Pre-mRNA-splicing factor ATP-dependent RNA helicase PRP16 OS=Homo sapiens GN=DHX38 PE=1 SV=2	Q92620	0	0	0	3
1396	Breast carcinoma-amplified sequence 3 OS=Homo sapiens GN=BCAS3 PE=1 SV=3	Q9H6U6 (+4)	0	0	0	3
1397	SEC23-interacting protein OS=Homo sapiens GN=SEC23IP PE=1 SV=1	Q9Y6Y8	0	0	0	3
1398	Elongation factor-like GTPase 1 OS=Homo sapiens GN=EFL1 PE=1 SV=2	Q7Z2Z2 (+1)	0	0	0	3
1399	Proteasome subunit alpha type OS=Homo sapiens GN=PSMA2 PE=1 SV=1	A0A024RA52 (+1)	0	0	0	3
1400	CCAAT/enhancer-binding protein zeta OS=Homo sapiens GN=CEBPZ PE=1 SV=3	Q03701	0	0	0	2
1401	Constitutive coactivator of PPAR-gamma-like protein 1 OS=Homo sapiens GN=FAM120A PE=1 SV=2	Q9NZB2 (+2)	0	0	0	2
1402	Rabenosyn-5 OS=Homo sapiens GN=RBSN PE=1 SV=2	Q9H1K0	0	0	0	2
1403	Protein phosphatase 1A OS=Homo sapiens GN=PPM1A PE=1 SV=1	P35813 (+1)	0	0	0	3
1404	Actin-binding LIM protein 1 OS=Homo sapiens GN=ABLIM1 PE=1 SV=1	A0A0A0MRL6 (+8)	0	2	0	0
1405	Protein SDE2 homolog OS=Homo sapiens GN=SDE2 PE=1 SV=1	Q6IQ49 (+2)	0	0	0	2
1406	Spindle and kinetochore-associated protein 3 OS=Homo sapiens GN=SKA3 PE=1 SV=2	Q8IX90	0	0	0	2
1407	NADH dehydrogenase [ubiquinone] iron-sulfur protein 2, mitochondrial OS=Homo sapiens GN=NDUFS2 PE=1 SV=2	O75306 (+1)	0	0	0	2
1408	E3 ubiquitin-protein ligase UBR5 OS=Homo sapiens GN=UBR5 PE=1 SV=1	E7EMW7 (+2)	0	0	0	2
1409	Protein phosphatase 1 regulatory subunit 12A (Fragment) OS=Homo sapiens GN=PPP1R12A PE=1 SV=1	F8VZN8 (+7)	0	0	0	2
1410	Isoform 6 of Brain-specific angiogenesis inhibitor 1-associated protein 2 OS=Homo sapiens GN=BAIAP2	Q9UQB8-6	0	0	0	2
1411	Transcription initiation factor TFIID subunit 9 (Fragment) OS=Homo sapiens GN=TAF9 PE=1 SV=8	D6RGK3 (+4)	0	0	0	2
1412	Regulation of nuclear pre-mRNA domain-containing protein 2 OS=Homo sapiens GN=RPRD2 PE=1 SV=1	Q5VT52 (+2)	0	0	0	2
1413	F-box only protein 22 OS=Homo sapiens GN=FBXO22 PE=1 SV=1	Q8NEZ5	0	0	2	0
1414	Protein AATF OS=Homo sapiens GN=AATF PE=1 SV=1	Q9NY61	0	0	0	2
1415	Putative ATP-dependent RNA helicase DHX57 OS=Homo sapiens GN=DHX57 PE=1 SV=2	Q6P158	0	0	0	2
1416	26S proteasome non-ATPase regulatory subunit 9 OS=Homo sapiens GN=PSMD9 PE=1 SV=1	F5GX23 (+4)	0	2	0	0
1417	Coiled-coil domain-containing protein 137 (Fragment) OS=Homo sapiens GN=CCDC137 PE=1 SV=1	I3L0U5 (+1)	0	0	0	2
1418	Coiled-coil domain-containing protein 85C OS=Homo sapiens GN=CCDC85C PE=1 SV=1	A6NKD9	0	0	0	2
1419	Exosome complex component RRP42 OS=Homo sapiens GN=EXOSC7 PE=1 SV=3	Q15024	0	0	0	2
1420	Serine/threonine-protein phosphatase 2A 56 kDa regulatory subunit delta isoform OS=Homo sapiens GN=PPP2R5D PE=1 SV=1	E9PFR3 (+4)	0	0	0	2
1421	ATP-dependent zinc metalloprotease YME1L1 OS=Homo sapiens GN=YME1L1 PE=1 SV=1	Q96I63 (+1)	0	0	0	1
1422	Ribosomal RNA-processing protein 7 homolog A OS=Homo sapiens GN=RRP7A PE=1 SV=2	Q9Y3A4	0	0	0	2
1423	N-acylneuraminate-9-phosphatase OS=Homo sapiens GN=NANP PE=1 SV=1	Q8TBE9	0	2	0	0
1424	SH3 and PX domain-containing protein 2B OS=Homo sapiens GN=SH3PXD2B PE=1 SV=3	A1X283	0	2	0	0
1425	Calponin (Fragment) OS=Homo sapiens GN=CNN2 PE=1 SV=1	A0A087X271 (+5)	0	0	0	2
1426	Zinc finger CCCH domain-containing protein 13 OS=Homo sapiens GN=ZC3H13 PE=1 SV=1	Q5T200 (+1)	0	0	1	0
1427	Ataxin-10 OS=Homo sapiens GN=ATXN10 PE=1 SV=1	Q9UBB4 (+1)	0	0	0	2
1428	Phosphatidylinositol 3,4,5-trisphosphate 5-phosphatase 2 OS=Homo sapiens GN=INPPL1 PE=1 SV=1	A0A0A0MTP6 (+1)	0	0	0	1
1429	Cleavage and polyadenylation specific factor 3, 73kDa, isoform CRA_b OS=Homo sapiens GN=CPSF3 PE=1 SV=1	G5E9W3 (+1)	0	0	0	1
1430	Tyrosine--tRNA ligase (Fragment) OS=Homo sapiens GN=YARS2 PE=1 SV=1	H0YHS6 (+1)	0	0	0	1
1431	Tropomodulin-3 OS=Homo sapiens GN=TMOD3 PE=1 SV=1	Q9NYL9	0	0	0	1
1432	Nuclear pore complex protein Nup98-Nup96 OS=Homo sapiens GN=NUP98 PE=1 SV=4	P52948 (+5)	0	0	0	1
1433	Ribosomal biogenesis protein LAS1L OS=Homo sapiens GN=LAS1L PE=1 SV=2	Q9Y4W2 (+2)	0	0	0	1
1434	Uncharacterized protein C17orf80 OS=Homo sapiens GN=C17orf80 PE=1 SV=1	I3L072 (+3)	0	0	0	1
1435	Nuclear ubiquitous casein and cyclin-dependent kinase substrate 1 OS=Homo sapiens GN=NUCKS1 PE=1 SV=1	Q9H1E3 (+1)	0	0	0	1
1436	Calmodulin-regulated spectrin-associated protein 1 OS=Homo sapiens GN=CAMSAP1 PE=1 SV=2	Q5T5Y3 (+2)	0	0	0	1
1437	Dynactin subunit 2 OS=Homo sapiens GN=DCTN2 PE=1 SV=4	Q13561 (+2)	0	0	0	1
1438	Exonuclease 3'-5' domain-containing protein 2 OS=Homo sapiens GN=EXD2 PE=1 SV=2	Q9NVH0 (+1)	0	0	0	1
1439	WASH complex subunit 4 OS=Homo sapiens GN=WASHC4 PE=1 SV=1	A0A087X256 (+1)	0	0	0	1
1440	Integrator complex subunit 1 OS=Homo sapiens GN=INTS1 PE=1 SV=2	Q8N201	0	0	0	1
1441	Sister chromatid cohesion protein PDS5 homolog A OS=Homo sapiens GN=PDS5A PE=1 SV=1	Q29RF7	0	0	1	0
1442	V-type proton ATPase catalytic subunit A OS=Homo sapiens GN=ATP6V1A PE=1 SV=2	P38606 (+1)	0	0	0	1
1443	Eukaryotic translation initiation factor 2 subunit 2 OS=Homo sapiens GN=EIF2S2 PE=1 SV=2	P20042	0	1	0	0
1444	Transaldolase OS=Homo sapiens GN=TALDO1 PE=1 SV=1	F2Z393 (+1)	1	1	0	0
1445	ER membrane protein complex subunit 8 (Fragment) OS=Homo sapiens GN=EMC8 PE=1 SV=1	M0R1B0 (+1)	1	1	0	0
1446	28S ribosomal protein S10, mitochondrial OS=Homo sapiens GN=MRPS10 PE=1 SV=2	P82664	1	1	0	0
1447	Ras-related protein Rab-21 OS=Homo sapiens GN=RAB21 PE=1 SV=3	Q9UL25	1	1	0	0
1448	Protein-L-isoaspartate O-methyltransferase OS=Homo sapiens GN=PCMT1 PE=1 SV=1	A0A0A0MRJ6 (+4)	0	1	0	1
1449	Basic leucine zipper and W2 domain-containing protein 2 OS=Homo sapiens GN=BZW2 PE=1 SV=1	B5MCE7 (+5)	0	1	0	1
1450	Metaxin-2 (Fragment) OS=Homo sapiens GN=MTX2 PE=1 SV=1	C9JAZ1 (+3)	0	1	0	1
1451	Prefoldin subunit 1 OS=Homo sapiens GN=PFDN1 PE=1 SV=1	E5RGS4 (+1)	0	1	0	1
1452	Probable RNA-binding protein EIF1AD (Fragment) OS=Homo sapiens GN=EIF1AD PE=1 SV=1	E9PLI6 (+4)	0	1	0	1
1453	Reticulon OS=Homo sapiens GN=RTN4 PE=1 SV=1	F8W914 (+3)	0	1	0	1
1454	Acidic leucine-rich nuclear phosphoprotein 32 family member A OS=Homo sapiens GN=ANP32A PE=1 SV=1	H0YN26 (+2)	0	1	0	1
1455	Protein FAM192A (Fragment) OS=Homo sapiens GN=FAM192A PE=1 SV=1	H3BMX9 (+12)	0	1	0	1
1456	FLYWCH family member 2 OS=Homo sapiens GN=FLYWCH2 PE=1 SV=1	I3L1Y9 (+1)	0	1	0	1
1457	Epidermal growth factor receptor substrate 15-like 1 OS=Homo sapiens GN=EPS15L1 PE=1 SV=1	M0R165 (+5)	0	1	0	1
1458	DNA fragmentation factor subunit alpha OS=Homo sapiens GN=DFFA PE=1 SV=1	O00273	0	1	0	1
1459	U4/U6 small nuclear ribonucleoprotein Prp4 OS=Homo sapiens GN=PRPF4 PE=1 SV=2	O43172 (+1)	0	1	0	1
1460	Cytochrome c oxidase subunit 8A, mitochondrial OS=Homo sapiens GN=COX8A PE=1 SV=2	P10176 (+1)	0	1	0	1
1461	Protein lin-54 homolog OS=Homo sapiens GN=LIN54 PE=1 SV=3	Q6MZP7 (+1)	0	1	0	1
1462	E3 ubiquitin-protein ligase Praja-1 OS=Homo sapiens GN=PJA1 PE=1 SV=2	Q8NG27 (+2)	0	1	0	1
1463	Protein arginine N-methyltransferase 7 OS=Homo sapiens GN=PRMT7 PE=1 SV=1	Q9NVM4 (+2)	0	1	0	1
1464	GTP:AMP phosphotransferase AK3, mitochondrial OS=Homo sapiens GN=AK3 PE=1 SV=4	Q9UIJ7 (+1)	0	1	0	1
1465	NADH dehydrogenase [ubiquinone] iron-sulfur protein 7, mitochondrial OS=Homo sapiens GN=NDUFS7 PE=1 SV=1	A0A087WTI3 (+5)	1	0	0	1
1466	Cell division cycle protein 20 homolog OS=Homo sapiens GN=CDC20 PE=1 SV=2	Q12834	1	0	0	1
1467	Cytochrome c oxidase subunit 5A, mitochondrial OS=Homo sapiens GN=COX5A PE=1 SV=1	H3BNX8 (+1)	0	1	1	0
1468	Protein disulfide-isomerase A3 (Fragment) OS=Homo sapiens GN=PDIA3 PE=1 SV=1	H7BZJ3	0	1	1	0
1469	High mobility group protein HMG-I/HMG-Y OS=Homo sapiens GN=HMGA1 PE=1 SV=3	P17096 (+1)	0	1	1	0
1470	T-complex protein 1 subunit zeta-2 OS=Homo sapiens GN=CCT6B PE=1 SV=5	Q92526	0	1	1	0
1471	WD repeat-containing protein 46 (Fragment) OS=Homo sapiens GN=WDR46 PE=1 SV=1	A0A0G2JJL1 (+1)	0	1	1	0
1472	High mobility group nucleosome-binding domain-containing protein 3 OS=Homo sapiens GN=HMGN3 PE=1 SV=1	A0A087WZE9 (+2)	1	0	1	0
1473	N-alpha-acetyltransferase 40 OS=Homo sapiens GN=NAA40 PE=1 SV=1	F5H2C9 (+2)	1	0	1	0
1474	Isoform 4 of Inhibitor of nuclear factor kappa-B kinase-interacting protein OS=Homo sapiens GN=IKBIP	Q70UQ0-4	1	0	1	0
1475	39S ribosomal protein L50, mitochondrial OS=Homo sapiens GN=MRPL50 PE=1 SV=2	Q8N5N7	1	0	1	0
1476	Ras-related protein Rab-18 OS=Homo sapiens GN=RAB18 PE=1 SV=1	Q9NP72	1	0	1	0
1477	Peroxisomal biogenesis factor 3 OS=Homo sapiens GN=PEX3 PE=1 SV=1	P56589	0	1	0	1
1478	Nitric oxide synthase-interacting protein OS=Homo sapiens GN=NOSIP PE=1 SV=1	A0A075B6F9 (+3)	0	0	1	1
1479	HCG2044799 OS=Homo sapiens GN=HNRNPUL2-BSCL2 PE=4 SV=1	H3BQZ7 (+1)	0	0	1	1
1480	Cell division cycle protein 123 homolog OS=Homo sapiens GN=CDC123 PE=1 SV=1	O75794 (+2)	0	0	1	1
1481	Nucleosome-remodeling factor subunit BPTF OS=Homo sapiens GN=BPTF PE=1 SV=3	Q12830 (+2)	0	0	1	1
1482	Protein flightless-1 homolog OS=Homo sapiens GN=FLII PE=1 SV=2	Q13045 (+2)	0	0	1	1
1483	D-tyrosyl-tRNA(Tyr) deacylase 1 OS=Homo sapiens GN=DTD1 PE=1 SV=2	Q8TEA8	0	0	1	1
1484	Protein LLP homolog OS=Homo sapiens GN=LLPH PE=1 SV=1	Q9BRT6	0	0	1	1
1485	Heterogeneous nuclear ribonucleoprotein M (Fragment) OS=Homo sapiens GN=HNRNPM PE=1 SV=1	M0QZM1	0	0	1	1
1486	P35908-CONT-DECOY	P35908-CONT-DECOY (+1)	1	0	1	0
1487	60S ribosomal protein L7-like 1 OS=Homo sapiens GN=RPL7L1 PE=1 SV=1	Q6DKI1	0	1	0	1
1488	Protein FRG1 (Fragment) OS=Homo sapiens GN=FRG1 PE=1 SV=1	E9PRR7 (+1)	1	0	0	1
1489	DNA replication complex GINS protein PSF3 OS=Homo sapiens GN=GINS3 PE=1 SV=1	Q9BRX5 (+1)	0	1	0	1
1490	Transcription termination factor 4, mitochondrial OS=Homo sapiens GN=MTERF4 PE=1 SV=3	Q7Z6M4	1	0	0	1
1491	Eukaryotic translation initiation factor 1A, Y-chromosomal OS=Homo sapiens GN=EIF1AY PE=1 SV=1	A6NJH9 (+2)	0	1	1	0
1492	Spliceosome RNA helicase DDX39B OS=Homo sapiens GN=DDX39B PE=1 SV=1	Q13838 (+1)	1	0	0	1
1493	Signal peptidase complex catalytic subunit SEC11 OS=Homo sapiens GN=SEC11A PE=1 SV=1	H0YNG3 (+3)	1	0	0	1
1494	Ubiquitin-like-conjugating enzyme ATG3 OS=Homo sapiens GN=ATG3 PE=1 SV=1	Q9NT62	1	0	0	1
1495	AT-rich interactive domain-containing protein 2 OS=Homo sapiens GN=ARID2 PE=1 SV=1	F8VWP4 (+4)	1	0	1	0
1496	Serine/threonine-protein phosphatase PP1-alpha catalytic subunit OS=Homo sapiens GN=PPP1CA PE=1 SV=1	P62136 (+1)	0	1	1	0
1497	Cat eye syndrome critical region protein 5 OS=Homo sapiens GN=CECR5 PE=1 SV=1	Q9BXW7 (+1)	1	0	0	1
1498	Chromobox protein homolog 2 OS=Homo sapiens GN=CBX2 PE=1 SV=2	Q14781	0	0	0	1
1499	Osteoclast-stimulating factor 1 OS=Homo sapiens GN=OSTF1 PE=1 SV=2	Q92882	0	0	0	1
1500	28S ribosomal protein S27, mitochondrial (Fragment) OS=Homo sapiens GN=MRPS27 PE=1 SV=1	D6RH20 (+3)	0	1	0	0
1501	Leucine zipper transcription factor-like protein 1 (Fragment) OS=Homo sapiens GN=LZTFL1 PE=1 SV=1	H7C488 (+3)	0	0	0	1
1502	Aminoacyl tRNA synthase complex-interacting multifunctional protein 2 OS=Homo sapiens GN=AIMP2 PE=1 SV=2	A8MU58 (+2)	0	0	0	1
1503	UV excision repair protein RAD23 homolog B OS=Homo sapiens GN=RAD23B PE=1 SV=1	P54727 (+1)	0	0	0	1
1504	Glycogen synthase kinase-3 alpha OS=Homo sapiens GN=GSK3A PE=1 SV=2	A8MT37 (+1)	0	1	0	0
1505	Plastin-3 OS=Homo sapiens GN=PLS3 PE=1 SV=1	A0A0A0MSQ0 (+3)	0	0	0	1
1506	Dynein light chain 1, cytoplasmic OS=Homo sapiens GN=DYNLL1 PE=1 SV=1	F8VRV5 (+2)	0	0	0	1
1507	Replication factor C subunit 1 OS=Homo sapiens GN=RFC1 PE=1 SV=4	P35251 (+1)	0	0	0	1
1508	Coatomer protein complex, subunit epsilon, isoform CRA_g OS=Homo sapiens GN=COPE PE=1 SV=1	M0QXB4 (+3)	0	0	0	1
1509	PRA1 family protein OS=Homo sapiens GN=PRAF2 PE=1 SV=1	A6NP52 (+1)	0	1	0	0
1510	Peptidyl-prolyl cis-trans isomerase (Fragment) OS=Homo sapiens GN=PPIH PE=1 SV=1	C9JQD4 (+3)	0	0	0	1
1511	Stonin-2 OS=Homo sapiens GN=STON2 PE=1 SV=1	Q8WXE9 (+1)	0	0	1	0
1512	Protein strawberry notch homolog 2 OS=Homo sapiens GN=SBNO2 PE=1 SV=1	K7ES28 (+2)	0	0	0	1
1513	Ribonuclease P protein subunit p20 (Fragment) OS=Homo sapiens GN=POP7 PE=1 SV=1	C9JYM0 (+1)	0	0	0	1
1514	Choline/ethanolaminephosphotransferase 1 OS=Homo sapiens GN=CEPT1 PE=1 SV=1	Q9Y6K0	0	0	0	1
1515	Dolichol-phosphate mannosyltransferase subunit 1 (Fragment) OS=Homo sapiens GN=DPM1 PE=1 SV=1	H0Y368	0	0	0	1
1516	Dihydrofolate reductase OS=Homo sapiens GN=DHFR PE=1 SV=2	P00374 (+1)	0	0	0	1
1517	40S ribosomal protein S5 OS=Homo sapiens GN=RPS5 PE=1 SV=1	M0QZN2 (+3)	0	0	1	0
1518	Thymidylate synthase OS=Homo sapiens GN=TYMS PE=1 SV=3	P04818 (+2)	0	0	0	1
1519	Chitinase domain-containing protein 1 (Fragment) OS=Homo sapiens GN=CHID1 PE=1 SV=8	E9PI70 (+6)	0	1	0	0
1520	5'-AMP-activated protein kinase catalytic subunit alpha-1 OS=Homo sapiens GN=PRKAA1 PE=1 SV=4	Q13131 (+1)	0	0	0	1
1521	tRNA (adenine(58)-N(1))-methyltransferase catalytic subunit TRMT61A (Fragment) OS=Homo sapiens GN=TRMT61A PE=1 SV=1	H0Y2Q1 (+1)	0	0	1	0
1522	Nuclear distribution protein nudE homolog 1 OS=Homo sapiens GN=NDE1 PE=1 SV=2	Q9NXR1 (+1)	0	0	0	1
1523	A0A0D9SF60-DECOY	A0A0D9SF60-DECOY	0	1	0	0
1524	Tryptophan--tRNA ligase, cytoplasmic OS=Homo sapiens GN=WARS PE=1 SV=2	P23381	1	0	0	0
1525	Tyrosine-protein kinase OS=Homo sapiens GN=YES1 PE=1 SV=1	J3QRU1 (+7)	0	0	1	0
1526	Integrator complex subunit 12 OS=Homo sapiens GN=INTS12 PE=1 SV=1	A0A087WXN4 (+2)	0	0	0	1
1527	Nuclear receptor coactivator 5 OS=Homo sapiens GN=NCOA5 PE=1 SV=2	Q9HCD5	1	0	0	0
1528	39S ribosomal protein L54, mitochondrial OS=Homo sapiens GN=MRPL54 PE=1 SV=1	Q6P161	0	0	0	1
1529	Translocation protein SEC63 homolog OS=Homo sapiens GN=SEC63 PE=1 SV=2	Q9UGP8	0	0	0	1
1530	COP9 signalosome complex subunit 3 OS=Homo sapiens GN=COPS3 PE=1 SV=2	H7C3P9 (+2)	0	0	0	1
1531	Sister chromatid cohesion protein PDS5 homolog B OS=Homo sapiens GN=PDS5B PE=1 SV=1	Q9NTI5 (+1)	0	0	1	0
1532	Inactive hydroxysteroid dehydrogenase-like protein 1 OS=Homo sapiens GN=HSDL1 PE=1 SV=3	Q3SXM5	0	0	0	1
1533	Acidic leucine-rich nuclear phosphoprotein 32 family member E (Fragment) OS=Homo sapiens GN=ANP32E PE=1 SV=1	E9PPH5 (+2)	0	0	0	1
1534	NADH dehydrogenase [ubiquinone] 1 alpha subcomplex assembly factor 4 OS=Homo sapiens GN=NDUFAF4 PE=1 SV=1	Q9P032	0	0	0	1
1535	WD repeat-containing protein 26 OS=Homo sapiens GN=WDR26 PE=1 SV=3	Q9H7D7 (+1)	0	0	0	1
1536	39S ribosomal protein L2, mitochondrial OS=Homo sapiens GN=MRPL2 PE=1 SV=1	C9IY40 (+1)	0	0	1	0
1537	WD repeat-containing protein 11 OS=Homo sapiens GN=WDR11 PE=1 SV=1	Q9BZH6	0	0	0	1
1538	Protein disulfide-isomerase OS=Homo sapiens GN=P4HB PE=1 SV=3	P07237	0	0	1	0
1539	RNA helicase OS=Homo sapiens GN=DDX55 PE=1 SV=1	F5H5U2 (+1)	0	0	0	1
1540	SCY1-like protein 2 OS=Homo sapiens GN=SCYL2 PE=1 SV=1	A0A0U1RQQ9 (+1)	0	0	0	1
1541	Chloride intracellular channel protein 1 OS=Homo sapiens GN=CLIC1 PE=1 SV=4	O00299	0	1	0	0
1542	Metastasis-associated protein MTA1 OS=Homo sapiens GN=MTA1 PE=1 SV=1	E7ESY4 (+2)	0	0	0	1
1543	Coronin OS=Homo sapiens GN=CORO1C PE=1 SV=1	B4E3S0 (+4)	0	0	1	0
1544	CDP-diacylglycerol--glycerol-3-phosphate 3-phosphatidyltransferase, mitochondrial (Fragment) OS=Homo sapiens GN=PGS1 PE=1 SV=8	K7ELT9	0	0	0	1
1545	Alpha-parvin OS=Homo sapiens GN=PARVA PE=1 SV=1	J3KNQ4 (+2)	0	0	0	1
1546	DnaJ homolog subfamily C member 2 OS=Homo sapiens GN=DNAJC2 PE=1 SV=4	Q99543	1	0	0	0
1547	Integrator complex subunit 3 OS=Homo sapiens GN=INTS3 PE=1 SV=1	Q68E01 (+1)	0	0	0	1
1548	Protein NDRG3 OS=Homo sapiens GN=NDRG3 PE=1 SV=1	F8WBF9 (+4)	0	0	0	1
1549	Uncharacterized protein (Fragment) OS=Homo sapiens PE=1 SV=3	I3L4J1 (+1)	0	0	0	1
1550	ATP-dependent RNA helicase SUPV3L1, mitochondrial OS=Homo sapiens GN=SUPV3L1 PE=1 SV=1	Q8IYB8	0	0	0	1
1551	RNA polymerase II-associated protein 1 OS=Homo sapiens GN=RPAP1 PE=1 SV=3	Q9BWH6	0	0	0	1
1552	Secretory carrier-associated membrane protein (Fragment) OS=Homo sapiens GN=SCAMP1 PE=1 SV=1	A0A087WU14 (+2)	0	0	0	2
1553	Endophilin-B1 OS=Homo sapiens GN=SH3GLB1 PE=1 SV=1	A0A087WW40 (+2)	0	0	0	2
1554	AP2-associated protein kinase 1 (Fragment) OS=Homo sapiens GN=AAK1 PE=1 SV=1	A0A096LP25 (+1)	0	0	0	2
1555	U1 small nuclear ribonucleoprotein C OS=Homo sapiens GN=SNRPC PE=1 SV=1	A0A0A0MRR7 (+1)	0	0	0	2
1556	ATP5J2-PTCD1 readthrough OS=Homo sapiens GN=ATP5J2-PTCD1 PE=4 SV=2	C9JJT5 (+6)	0	0	0	2
1557	60S ribosomal protein L22-like 1 OS=Homo sapiens GN=RPL22L1 PE=1 SV=1	C9JYQ9 (+2)	0	0	0	2
1558	COP9 constitutive photomorphogenic-like protein subunit 4 isoform 2 OS=Homo sapiens GN=COPS4 PE=1 SV=1	D6RAX7 (+3)	0	0	0	2
1559	NADH dehydrogenase [ubiquinone] iron-sulfur protein 8, mitochondrial (Fragment) OS=Homo sapiens GN=NDUFS8 PE=1 SV=1	E9PKH6 (+4)	0	0	0	2
1560	CCR4-NOT transcription complex subunit 2 (Fragment) OS=Homo sapiens GN=CNOT2 PE=1 SV=1	F8VP97 (+3)	0	0	0	2
1561	Protein phosphatase inhibitor 2-like protein OS=Homo sapiens GN=PPP1R2P3 PE=1 SV=1	G1AUC5 (+2)	0	2	0	0
1562	Protein numb homolog (Fragment) OS=Homo sapiens GN=NUMB PE=1 SV=8	G3V3M5 (+9)	0	0	0	2
1563	BRCA1-associated protein OS=Homo sapiens GN=BRAP PE=1 SV=1	J3KNN7 (+2)	0	0	0	2
1564	28S ribosomal protein S23, mitochondrial OS=Homo sapiens GN=MRPS23 PE=1 SV=1	J3QLR8 (+1)	0	2	0	0
1565	GTP-binding protein 1 OS=Homo sapiens GN=GTPBP1 PE=1 SV=3	O00178	0	0	2	0
1566	Histone acetyltransferase type B catalytic subunit OS=Homo sapiens GN=HAT1 PE=1 SV=1	O14929 (+1)	0	0	0	2
1567	Histone-lysine N-methyltransferase SETD1A OS=Homo sapiens GN=SETD1A PE=1 SV=3	O15047	0	0	0	2
1568	U4/U6 small nuclear ribonucleoprotein Prp3 OS=Homo sapiens GN=PRPF3 PE=1 SV=2	O43395	0	0	0	2
1569	Isoform 2 of Tumor protein D54 OS=Homo sapiens GN=TPD52L2	O43399-2 (+2)	0	0	0	2
1570	Cyclin-T1 OS=Homo sapiens GN=CCNT1 PE=1 SV=1	O60563	0	0	0	2
1571	26S proteasome non-ATPase regulatory subunit 6 OS=Homo sapiens GN=PSMD6 PE=1 SV=1	Q15008 (+3)	0	0	0	2
1572	DNA polymerase delta subunit 3 OS=Homo sapiens GN=POLD3 PE=1 SV=2	Q15054 (+2)	0	0	0	2
1573	Protein virilizer homolog OS=Homo sapiens GN=KIAA1429 PE=1 SV=2	Q69YN4 (+1)	0	0	0	2
1574	Transmembrane protein 263 OS=Homo sapiens GN=TMEM263 PE=1 SV=1	Q8WUH6	0	0	2	0
1575	Proline-rich protein PRCC OS=Homo sapiens GN=PRCC PE=1 SV=1	Q92733	0	0	0	2
1576	Chromosome alignment-maintaining phosphoprotein 1 OS=Homo sapiens GN=CHAMP1 PE=1 SV=2	Q96JM3	0	0	0	2
1577	Chloride channel CLIC-like protein 1 OS=Homo sapiens GN=CLCC1 PE=1 SV=1	Q96S66 (+3)	0	0	0	2
1578	Protein SMG9 OS=Homo sapiens GN=SMG9 PE=1 SV=1	Q9H0W8 (+1)	0	0	0	2
1579	WD repeat and coiled-coil-containing protein OS=Homo sapiens GN=WDCP PE=1 SV=1	Q9H6R7 (+1)	0	0	0	2
1580	mRNA-decapping enzyme 1A OS=Homo sapiens GN=DCP1A PE=1 SV=2	Q9NPI6 (+1)	0	0	0	2
1581	WAS protein family homolog 6 OS=Homo sapiens GN=WASH6P PE=1 SV=3	Q9NQA3	0	0	0	2
1582	p53 and DNA damage-regulated protein 1 OS=Homo sapiens GN=PDRG1 PE=1 SV=2	Q9NUG6	0	0	0	2
1583	Leucyl-cystinyl aminopeptidase OS=Homo sapiens GN=LNPEP PE=1 SV=3	Q9UIQ6 (+2)	0	0	0	2
1584	Serine/threonine-protein phosphatase 6 regulatory subunit 1 OS=Homo sapiens GN=PPP6R1 PE=1 SV=5	Q9UPN7	0	0	0	2
1585	Thyroid hormone receptor-associated protein 3 OS=Homo sapiens GN=THRAP3 PE=1 SV=2	Q9Y2W1	0	0	0	2
1586	Cytoplasmic dynein 1 light intermediate chain 1 OS=Homo sapiens GN=DYNC1LI1 PE=1 SV=3	Q9Y6G9	0	0	0	2
1587	Trinucleotide repeat-containing gene 6A protein OS=Homo sapiens GN=TNRC6A PE=1 SV=2	Q8NDV7 (+3)	0	0	0	2
1588	Protein UXT OS=Homo sapiens GN=UXT PE=1 SV=1	A0A0C4DFR8 (+1)	0	0	0	2
1589	Protein AAR2 homolog OS=Homo sapiens GN=AAR2 PE=1 SV=1	A2A2Q9 (+1)	0	0	0	2
1590	39S ribosomal protein L28, mitochondrial (Fragment) OS=Homo sapiens GN=MRPL28 PE=1 SV=1	A2IDC6 (+1)	0	2	0	0
1591	Spermatid perinuclear RNA-binding protein OS=Homo sapiens GN=STRBP PE=1 SV=1	Q96SI9 (+1)	0	0	0	2
1592	Cyclin-dependent kinase 11B OS=Homo sapiens GN=CDK11B PE=1 SV=1	A0A0D9SEI3 (+23)	0	2	0	0
1593	Probable serine carboxypeptidase CPVL (Fragment) OS=Homo sapiens GN=CPVL PE=1 SV=1	H7C0X5 (+1)	0	0	0	2
1594	Dihydrolipoyllysine-residue succinyltransferase component of 2-oxoglutarate dehydrogenase complex, mitochondrial OS=Homo sapiens GN=DLST PE=1 SV=4	P36957 (+1)	0	0	0	2
1595	BRCA2 and CDKN1A-interacting protein OS=Homo sapiens GN=BCCIP PE=1 SV=1	Q9P287 (+3)	0	0	0	2
1596	Proteasome subunit alpha type-3 OS=Homo sapiens GN=PSMA3 PE=1 SV=2	P25788 (+1)	0	0	0	2
1597	182 kDa tankyrase-1-binding protein OS=Homo sapiens GN=TNKS1BP1 PE=1 SV=4	Q9C0C2	0	0	0	2
1598	DnaJ homolog subfamily B member 4 OS=Homo sapiens GN=DNAJB4 PE=1 SV=1	Q9UDY4	0	0	0	2
1599	U3 small nucleolar ribonucleoprotein protein MPP10 OS=Homo sapiens GN=MPHOSPH10 PE=1 SV=2	O00566	0	0	0	2
1600	28S ribosomal protein S16, mitochondrial OS=Homo sapiens GN=MRPS16 PE=1 SV=1	Q9Y3D3	0	0	0	2
1601	Zinc finger Ran-binding domain-containing protein 2 OS=Homo sapiens GN=ZRANB2 PE=1 SV=2	O95218 (+1)	0	2	0	0
1602	Glycogen [starch] synthase, muscle OS=Homo sapiens GN=GYS1 PE=1 SV=2	P13807 (+1)	0	0	2	0
1603	ADP-ribosylation factor GTPase-activating protein 1 (Fragment) OS=Homo sapiens GN=ARFGAP1 PE=1 SV=2	E5RHT6 (+4)	0	0	0	1
1604	Translation factor GUF1, mitochondrial OS=Homo sapiens GN=GUF1 PE=1 SV=1	Q8N442	0	0	0	1
1605	Importin-5 (Fragment) OS=Homo sapiens GN=IPO5 PE=1 SV=1	H0Y8C6 (+4)	0	0	0	1
1606	Calmodulin-regulated spectrin-associated protein 2 OS=Homo sapiens GN=CAMSAP2 PE=1 SV=3	Q08AD1 (+2)	0	0	0	1
1607	Bromodomain-containing protein 3 OS=Homo sapiens GN=BRD3 PE=1 SV=1	Q15059	0	1	0	0
1608	Deubiquitinating protein VCIP135 OS=Homo sapiens GN=VCPIP1 PE=1 SV=2	Q96JH7	0	0	0	1
1609	Coiled-coil domain-containing protein 50 OS=Homo sapiens GN=CCDC50 PE=1 SV=1	Q8IVM0 (+1)	0	1	0	0
1610	H/ACA ribonucleoprotein complex subunit 2 (Fragment) OS=Homo sapiens GN=NHP2 PE=1 SV=1	D6RC52 (+2)	0	0	1	0
1611	U1 small nuclear ribonucleoprotein A (Fragment) OS=Homo sapiens GN=SNRPA PE=1 SV=8	M0QXK2 (+5)	0	0	1	0
1612	Sorting nexin-12 OS=Homo sapiens GN=SNX12 PE=1 SV=1	A0A087X0R6 (+2)	0	1	0	0
1613	Transcriptional coactivator YAP1 OS=Homo sapiens GN=YAP1 PE=1 SV=2	P46937 (+7)	0	0	0	1
1614	Peptidyl-prolyl cis-trans isomerase (Fragment) OS=Homo sapiens GN=PIN1 PE=1 SV=1	K7EN45 (+1)	0	1	0	0
1615	Lon protease homolog, mitochondrial OS=Homo sapiens GN=LONP1 PE=1 SV=1	K7EJE8 (+4)	0	0	0	1
1616	Pre-mRNA cleavage complex 2 protein Pcf11 (Fragment) OS=Homo sapiens GN=PCF11 PE=1 SV=1	E9PKN0 (+2)	0	0	0	1
1617	Alpha-synuclein OS=Homo sapiens GN=SNCA PE=1 SV=1	E7EPV7 (+2)	0	1	0	0
1618	Serine/threonine-protein kinase 24 OS=Homo sapiens GN=STK24 PE=1 SV=1	B4DR80 (+1)	0	0	0	1
1619	Oxysterol-binding protein-related protein 11 OS=Homo sapiens GN=OSBPL11 PE=1 SV=2	Q9BXB4	0	0	0	1
1620	Protein NEDD1 OS=Homo sapiens GN=NEDD1 PE=1 SV=1	Q8NHV4 (+2)	0	0	0	1
1621	Melanoma antigen family D, 2, isoform CRA_d OS=Homo sapiens GN=MAGED2 PE=1 SV=1	Q5H907 (+3)	0	0	0	1
1622	Methyltransferase-like protein 7A (Fragment) OS=Homo sapiens GN=METTL7A PE=1 SV=1	H0YI09	0	0	0	1
1623	Rab3 GTPase-activating protein non-catalytic subunit OS=Homo sapiens GN=RAB3GAP2 PE=1 SV=1	Q9H2M9	0	0	0	1
1624	Synembryn-A OS=Homo sapiens GN=RIC8A PE=1 SV=3	Q9NPQ8 (+2)	0	0	0	1
1625	Nucleoporin NUP188 homolog OS=Homo sapiens GN=NUP188 PE=1 SV=1	Q5SRE5 (+1)	0	0	0	1
1626	General transcription factor IIF subunit 1 (Fragment) OS=Homo sapiens GN=GTF2F1 PE=1 SV=1	M0QXD6 (+1)	0	0	0	1
1627	Vacuolar protein sorting-associated protein 45 OS=Homo sapiens GN=VPS45 PE=1 SV=1	A0A087WU65 (+1)	0	0	0	1
1628	Very-long-chain 3-oxoacyl-CoA reductase OS=Homo sapiens GN=HSD17B12 PE=1 SV=1	A0A1B0GV93 (+1)	0	0	0	1
1629	Protein C15orf38-AP3S2 OS=Homo sapiens GN=C15orf38-AP3S2 PE=4 SV=1	A0A0A6YYH1 (+2)	0	1	0	0
1630	Apoptosis-stimulating of p53 protein 2 OS=Homo sapiens GN=TP53BP2 PE=1 SV=2	Q13625 (+2)	0	0	0	1
1631	Partitioning defective 3 homolog OS=Homo sapiens GN=PARD3 PE=1 SV=1	Q5VWV2 (+8)	0	0	0	1
1632	Intraflagellar transport protein 81 homolog (Fragment) OS=Homo sapiens GN=IFT81 PE=1 SV=1	F8W1J4 (+2)	0	0	0	1
1633	Ribosome maturation protein SBDS OS=Homo sapiens GN=SBDS PE=1 SV=1	A0A087X020 (+1)	0	1	0	0
1634	Caldesmon OS=Homo sapiens GN=CALD1 PE=1 SV=3	Q05682	0	0	0	1
1635	CASP8-associated protein 2 OS=Homo sapiens GN=CASP8AP2 PE=1 SV=1	A0A087WTW5 (+1)	0	0	0	1
1636	Acyl-CoA desaturase OS=Homo sapiens GN=SCD PE=1 SV=2	O00767	0	0	0	1
1637	SH3 domain-containing protein 19 OS=Homo sapiens GN=SH3D19 PE=1 SV=1	A0A0U1RQE4 (+5)	0	0	0	1
1638	Stromal membrane-associated protein 2 OS=Homo sapiens GN=SMAP2 PE=1 SV=1	A0A087WV97 (+4)	0	1	0	0
1639	Zinc finger protein 280C OS=Homo sapiens GN=ZNF280C PE=1 SV=1	Q8ND82	0	0	0	1
1640	KIF1-binding protein OS=Homo sapiens GN=KIF1BP PE=1 SV=1	A0A1B0GUA3 (+1)	0	0	0	1
1641	Superkiller viralicidic activity 2-like 2 OS=Homo sapiens GN=SKIV2L2 PE=1 SV=3	P42285	0	0	0	1
1642	Nibrin OS=Homo sapiens GN=NBN PE=1 SV=1	A0A0C4DG07 (+1)	0	0	0	1
1643	Lebercilin OS=Homo sapiens GN=LCA5 PE=1 SV=2	Q86VQ0 (+1)	0	0	0	1
1644	Clathrin light chain OS=Homo sapiens GN=CLTA PE=1 SV=1	F8WF69	0	0	1	0
1645	Mitochondrial fission regulator 1 OS=Homo sapiens GN=MTFR1 PE=1 SV=2	Q15390	0	0	0	1
1646	COP9 signalosome complex subunit 2 OS=Homo sapiens GN=COPS2 PE=1 SV=1	B4DIH5 (+2)	0	0	0	1
1647	O95259-2-DECOY	O95259-2-DECOY (+1)	0	0	0	1
1648	Ran-binding protein 3 OS=Homo sapiens GN=RANBP3 PE=1 SV=1	Q9H6Z4 (+1)	0	0	0	1
1649	Regulation of nuclear pre-mRNA domain-containing protein 1B OS=Homo sapiens GN=RPRD1B PE=1 SV=1	Q9NQG5	0	0	0	1
1650	RNA demethylase ALKBH5 OS=Homo sapiens GN=ALKBH5 PE=1 SV=2	Q6P6C2 (+1)	0	0	0	1
1651	S-methyl-5'-thioadenosine phosphorylase OS=Homo sapiens GN=MTAP PE=1 SV=1	B4DUC8 (+4)	0	0	0	1
1652	Calcium-transporting ATPase type 2C member 1 (Fragment) OS=Homo sapiens GN=ATP2C1 PE=1 SV=1	H0Y9V7	0	0	0	1
1653	SENP3-EIF4A1 readthrough (NMD candidate) (Fragment) OS=Homo sapiens GN=SENP3-EIF4A1 PE=4 SV=1	A0A087X0R7 (+1)	0	0	0	1
1654	Anion exchange protein (Fragment) OS=Homo sapiens GN=SLC4A7 PE=1 SV=1	C9JRP1 (+8)	0	0	0	1
1655	Dynein light chain roadblock-type 1 OS=Homo sapiens GN=DYNLRB1 PE=1 SV=1	B1AKR6 (+1)	0	0	0	1
1656	Thioredoxin OS=Homo sapiens GN=TXN PE=1 SV=3	P10599 (+1)	0	0	1	0
1657	Histone lysine demethylase PHF8 OS=Homo sapiens GN=PHF8 PE=1 SV=3	Q9UPP1 (+3)	0	0	1	0
1658	Alpha-soluble NSF attachment protein OS=Homo sapiens GN=NAPA PE=1 SV=1	M0R0Y2 (+1)	0	0	0	1
1659	Mediator of RNA polymerase II transcription subunit 15 (Fragment) OS=Homo sapiens GN=MED15 PE=1 SV=1	H7C308	0	0	0	1
1660	Isoform 7 of Coxsackievirus and adenovirus receptor OS=Homo sapiens GN=CXADR	P78310-7	0	0	0	1
1661	Zinc finger protein ZPR1 (Fragment) OS=Homo sapiens GN=ZPR1 PE=1 SV=1	H7C0E5 (+1)	0	0	0	1
1662	G patch domain-containing protein 1 OS=Homo sapiens GN=GPATCH1 PE=1 SV=1	Q9BRR8	0	0	0	1
1663	Serine beta-lactamase-like protein LACTB, mitochondrial OS=Homo sapiens GN=LACTB PE=1 SV=2	P83111	0	0	0	1
1664	Pantothenate kinase 4 OS=Homo sapiens GN=PANK4 PE=1 SV=1	A0A0G2JR38 (+3)	0	0	0	1
1665	Probable global transcription activator SNF2L1 OS=Homo sapiens GN=SMARCA1 PE=1 SV=1	A0A0A0MRP6 (+1)	0	0	0	1
1666	Pachytene checkpoint protein 2 homolog OS=Homo sapiens GN=TRIP13 PE=1 SV=2	Q15645	0	0	0	1
1667	Serine/threonine-protein phosphatase 6 regulatory ankyrin repeat subunit A OS=Homo sapiens GN=ANKRD28 PE=1 SV=5	O15084 (+2)	0	0	0	1
1668	Dehydrogenase/reductase SDR family member 7B OS=Homo sapiens GN=DHRS7B PE=1 SV=1	A0A0C4DGQ8 (+2)	0	0	0	1
1669	EH domain-binding protein 1 OS=Homo sapiens GN=EHBP1 PE=1 SV=3	Q8NDI1	0	0	0	1
1670	Ras-associated and pleckstrin homology domains-containing protein 1 OS=Homo sapiens GN=RAPH1 PE=1 SV=1	C9J164 (+10)	0	0	0	1
1671	Basic leucine zipper and W2 domain-containing protein 1 (Fragment) OS=Homo sapiens GN=BZW1 PE=1 SV=1	C9IZ80 (+4)	0	0	0	1
1672	Adenylate kinase 4, mitochondrial OS=Homo sapiens GN=AK4 PE=1 SV=1	D3DQ64 (+1)	0	0	0	1
1673	Phosphoinositide phospholipase C (Fragment) OS=Homo sapiens GN=PLCB1 PE=1 SV=1	H0YCJ2	0	0	0	1
1674	COX assembly mitochondrial protein 2 homolog OS=Homo sapiens GN=CMC2 PE=1 SV=1	H3BPP2 (+1)	0	0	0	1
1675	Protein SCO1 homolog, mitochondrial OS=Homo sapiens GN=SCO1 PE=1 SV=1	J3QL56 (+1)	0	0	0	1
1676	RNA 3'-terminal phosphate cyclase OS=Homo sapiens GN=RTCA PE=1 SV=1	O00442 (+1)	0	0	0	1
1677	Nucleoplasmin-3 OS=Homo sapiens GN=NPM3 PE=1 SV=3	O75607	0	0	0	1
1678	Protein kinase C iota type OS=Homo sapiens GN=PRKCI PE=1 SV=2	P41743	0	0	0	1
1679	Cell division control protein 42 homolog OS=Homo sapiens GN=CDC42 PE=1 SV=2	P60953	0	0	0	1
1680	Gem-associated protein 2 (Fragment) OS=Homo sapiens GN=GEMIN2 PE=1 SV=8	H0YDP6 (+4)	0	1	0	0
1681	Ubiquitin-conjugating enzyme E2 variant 2 (Fragment) OS=Homo sapiens GN=UBE2V2 PE=1 SV=1	H0YBX6	1	0	0	0
1682	Protein LSM14 homolog A OS=Homo sapiens GN=LSM14A PE=1 SV=3	Q8ND56 (+2)	0	1	0	0
1683	M0QZP7-DECOY	M0QZP7-DECOY	0	1	0	0
1684	SWI/SNF-related matrix-associated actin-dependent regulator of chromatin subfamily E member 1 OS=Homo sapiens GN=SMARCE1 PE=4 SV=1	J3QS32	0	0	1	0
1685	Testis-expressed protein 264 OS=Homo sapiens GN=TEX264 PE=1 SV=1	A0A087WTU3 (+1)	0	1	0	0
1686	SYNJ2BP-COX16 readthrough (Fragment) OS=Homo sapiens GN=SYNJ2BP-COX16 PE=4 SV=1	A0A087WUM0 (+3)	0	1	0	0
1687	Probable RNA polymerase II nuclear localization protein SLC7A6OS (Fragment) OS=Homo sapiens GN=SLC7A6OS PE=1 SV=1	A0A087X0P9 (+2)	0	1	0	0
1688	WD repeat domain phosphoinositide-interacting protein 4 OS=Homo sapiens GN=WDR45 PE=1 SV=1	A0A0U1RQG6 (+16)	0	1	0	0
1689	Ras-related protein Rab-9A (Fragment) OS=Homo sapiens GN=RAB9A PE=4 SV=1	A0A1B0GUI0 (+2)	0	1	0	0
1690	ZW10 interactor OS=Homo sapiens GN=ZWINT PE=1 SV=1	A6NH27 (+2)	0	1	0	0
1691	Ubiquitin carboxyl-terminal hydrolase 14 OS=Homo sapiens GN=USP14 PE=1 SV=2	A6NJA2 (+3)	0	1	0	0
1692	Alpha-endosulfine OS=Homo sapiens GN=ENSA PE=1 SV=2	A6NMQ3 (+9)	0	1	0	0
1693	Astrocytic phosphoprotein PEA-15 OS=Homo sapiens GN=PEA15 PE=1 SV=1	B1AKZ5 (+2)	0	1	0	0
1694	C9JJP5-DECOY	C9JJP5-DECOY (+6)	0	1	0	0
1695	NudC domain-containing protein 2 OS=Homo sapiens GN=NUDCD2 PE=1 SV=1	E5RFP0 (+1)	0	1	0	0
1696	RNA-binding motif, single-stranded-interacting protein 1 (Fragment) OS=Homo sapiens GN=RBMS1 PE=1 SV=8	E7EPF2 (+4)	0	1	0	0
1697	MAPK-regulated corepressor-interacting protein 2 OS=Homo sapiens GN=MCRIP2 PE=1 SV=1	I3L172 (+2)	0	1	0	0
1698	I3L1E3-DECOY	I3L1E3-DECOY (+1)	0	1	0	0
1699	Rho GDP-dissociation inhibitor 1 OS=Homo sapiens GN=ARHGDIA PE=1 SV=1	J3KRE2 (+3)	0	1	0	0
1700	J3QS41-DECOY	J3QS41-DECOY (+2)	0	1	0	0
1701	Kinesin-like protein KIF2A OS=Homo sapiens GN=KIF2A PE=1 SV=3	O00139 (+4)	0	1	0	0
1702	Actin-related protein 2/3 complex subunit 5 OS=Homo sapiens GN=ARPC5 PE=1 SV=3	O15511 (+1)	0	1	0	0
1703	SLIT and NTRK-like protein 5 OS=Homo sapiens GN=SLITRK5 PE=2 SV=2	O94991 (+1)	0	1	0	0
1704	Protein S100-A11 OS=Homo sapiens GN=S100A11 PE=1 SV=2	P31949	0	1	0	0
1705	Cyclin-dependent kinases regulatory subunit 1 OS=Homo sapiens GN=CKS1B PE=1 SV=1	P61024 (+2)	0	1	0	0
1706	CCDC43 protein OS=Homo sapiens GN=CCDC43 PE=1 SV=1	Q86WV7 (+1)	0	1	0	0
1707	Isoform 3 of Transportin-1 OS=Homo sapiens GN=TNPO1	Q92973-3	0	1	0	0
1708	U3 small nucleolar ribonucleoprotein protein IMP3 OS=Homo sapiens GN=IMP3 PE=1 SV=1	Q9NV31	0	1	0	0
1709	UPF0587 protein C1orf123 OS=Homo sapiens GN=C1orf123 PE=1 SV=1	Q9NWV4	0	1	0	0
1710	Craniofacial development protein 1 OS=Homo sapiens GN=CFDP1 PE=1 SV=1	Q9UEE9 (+1)	0	1	0	0
1711	Ubiquitin-fold modifier-conjugating enzyme 1 OS=Homo sapiens GN=UFC1 PE=1 SV=3	Q9Y3C8	0	1	0	0
1712	Small kinetochore-associated protein OS=Homo sapiens GN=KNSTRN PE=1 SV=2	Q9Y448 (+2)	0	1	0	0
1713	NADH dehydrogenase [ubiquinone] 1 alpha subcomplex subunit 13 OS=Homo sapiens GN=NDUFA13 PE=2 SV=1	B4DEZ3 (+5)	1	0	0	0
1714	Ras-related protein R-Ras2 (Fragment) OS=Homo sapiens GN=RRAS2 PE=1 SV=1	E9PK85 (+4)	1	0	0	0
1715	Fatty acyl-CoA reductase (Fragment) OS=Homo sapiens GN=FAR1 PE=1 SV=1	E9PNW8 (+1)	1	0	0	0
1716	High mobility group nucleosome-binding domain-containing protein 4 OS=Homo sapiens GN=HMGN4 PE=1 SV=3	O00479	1	0	0	0
1717	Triosephosphate isomerase OS=Homo sapiens GN=TPI1 PE=1 SV=3	P60174 (+4)	1	0	0	0
1718	Procollagen-lysine,2-oxoglutarate 5-dioxygenase 1 OS=Homo sapiens GN=PLOD1 PE=1 SV=2	Q02809 (+1)	1	0	0	0
1719	Amidophosphoribosyltransferase OS=Homo sapiens GN=PPAT PE=1 SV=1	Q06203	1	0	0	0
1720	Mitochondrial-processing peptidase subunit alpha OS=Homo sapiens GN=PMPCA PE=1 SV=2	Q10713	1	0	0	0
1721	39S ribosomal protein L41, mitochondrial OS=Homo sapiens GN=MRPL41 PE=1 SV=1	Q8IXM3	1	0	0	0
1722	Q9NQ87-DECOY	Q9NQ87-DECOY	1	0	0	0
1723	ADP-ribosylation factor-like protein 8B OS=Homo sapiens GN=ARL8B PE=1 SV=1	Q9NVJ2	1	0	0	0
1724	Ubiquitin-fold modifier 1 (Fragment) OS=Homo sapiens GN=UFM1 PE=1 SV=1	H0Y614 (+1)	0	1	0	0
1725	Endoplasmic reticulum resident protein 29 OS=Homo sapiens GN=ERP29 PE=1 SV=4	P30040 (+1)	0	1	0	0
1726	Translation initiation factor eIF-2B subunit delta OS=Homo sapiens GN=EIF2B4 PE=1 SV=1	A0A087WTA5 (+4)	0	0	0	1
1727	cAMP-dependent protein kinase catalytic subunit beta OS=Homo sapiens GN=PRKACB PE=1 SV=1	A0A087WVC4 (+9)	0	0	0	1
1728	Adenylate kinase isoenzyme 6 OS=Homo sapiens GN=AK6 PE=1 SV=1	A0A087WVD7 (+2)	0	0	0	1
1729	Kanadaptin (Fragment) OS=Homo sapiens GN=SLC4A1AP PE=1 SV=1	A0A087WWF4 (+2)	0	0	0	1
1730	Integrator complex subunit 7 (Fragment) OS=Homo sapiens GN=INTS7 PE=1 SV=1	A0A087WXK3 (+4)	0	0	0	1
1731	Proteasome endopeptidase complex OS=Homo sapiens GN=PSMA8 PE=1 SV=1	A0A087WYS6 (+7)	0	0	0	1
1732	Isocitrate dehydrogenase [NAD] subunit, mitochondrial OS=Homo sapiens GN=IDH3B PE=1 SV=1	A0A087WZN1 (+5)	0	0	0	1
1733	E3 ubiquitin-protein ligase RNF114 (Fragment) OS=Homo sapiens GN=RNF114 PE=1 SV=1	A0A096LNV3 (+3)	0	0	0	1
1734	Non-specific serine/threonine protein kinase OS=Homo sapiens GN=MARK3 PE=1 SV=1	A0A0A0MQR8 (+13)	0	0	0	1
1735	Metaxin 1, isoform CRA_b OS=Homo sapiens GN=MTX1 PE=1 SV=1	A0A0A0MRK6 (+2)	0	0	0	1
1736	DDRGK domain-containing protein 1 OS=Homo sapiens GN=DDRGK1 PE=1 SV=1	A0A0A0MRX2 (+2)	0	0	0	1
1737	SLAIN motif-containing protein 1 OS=Homo sapiens GN=SLAIN1 PE=1 SV=1	A0A0A0MSS3 (+1)	0	0	0	1
1738	Nuclear protein localization protein 4 homolog OS=Homo sapiens GN=NPLOC4 PE=1 SV=1	A0A0D9SFI9 (+3)	0	0	0	1
1739	Single-stranded DNA-binding protein, mitochondrial (Fragment) OS=Homo sapiens GN=SSBP1 PE=1 SV=1	A0A0G2JLD8 (+3)	0	0	0	1
1740	Mannose-1-phosphate guanyltransferase alpha (Fragment) OS=Homo sapiens GN=GMPPA PE=1 SV=1	A0A0U1RRC2 (+2)	0	0	0	1
1741	Paxillin OS=Homo sapiens GN=PXN PE=1 SV=1	A0A1B0GTU4 (+7)	0	0	0	1
1742	Protein cornichon homolog 4 OS=Homo sapiens GN=CNIH4 PE=1 SV=1	A6NLH6 (+1)	0	0	0	1
1743	Serine/threonine-protein phosphatase OS=Homo sapiens GN=PPP5C PE=1 SV=1	A8MU39 (+2)	0	0	0	1
1744	Putative small nuclear ribonucleoprotein G-like protein 15 OS=Homo sapiens GN=SNRPGP15 PE=5 SV=2	A8MWD9 (+3)	0	0	0	1
1745	Target of Myb protein 1 (Fragment) OS=Homo sapiens GN=TOM1 PE=1 SV=8	B0QY01 (+4)	0	0	0	1
1746	MICAL-like protein 1 (Fragment) OS=Homo sapiens GN=MICALL1 PE=1 SV=1	B0QY91 (+1)	0	0	0	1
1747	Sterol O-acyltransferase 1 (Fragment) OS=Homo sapiens GN=SOAT1 PE=1 SV=1	B1APM4 (+3)	0	0	0	1
1748	Epidermal growth factor receptor substrate 15 OS=Homo sapiens GN=EPS15 PE=1 SV=1	B1AUU8 (+2)	0	0	0	1
1749	ADP-ribosylation factor-like protein 1 OS=Homo sapiens GN=ARL1 PE=1 SV=1	B4DZG7 (+3)	0	0	0	1
1750	Replication protein A 14 kDa subunit OS=Homo sapiens GN=RPA3 PE=1 SV=1	B5MC59 (+1)	0	0	0	1
1751	Peroxisomal biogenesis factor 19 OS=Homo sapiens GN=PEX19 PE=1 SV=1	B7Z8B3 (+3)	0	0	0	1
1752	Profilin OS=Homo sapiens GN=PFN2 PE=1 SV=1	C9J0J7 (+5)	0	0	0	1
1753	BRCA1-A complex subunit BRE (Fragment) OS=Homo sapiens GN=BRE PE=1 SV=1	C9J2G0 (+5)	0	0	0	1
1754	Interferon-related developmental regulator 1 OS=Homo sapiens GN=IFRD1 PE=1 SV=1	C9JA65 (+2)	0	0	0	1
1755	UBX domain-containing protein 7 OS=Homo sapiens GN=UBXN7 PE=1 SV=1	C9JAT7 (+1)	0	0	0	1
1756	PERQ amino acid-rich with GYF domain-containing protein 2 (Fragment) OS=Homo sapiens GN=GIGYF2 PE=1 SV=1	C9JHW1	0	0	0	1
1757	Mitochondrial inner membrane protease subunit 2 OS=Homo sapiens GN=IMMP2L PE=1 SV=1	C9JQE1 (+2)	0	0	0	1
1758	Neurabin-2 OS=Homo sapiens GN=PPP1R9B PE=1 SV=1	D3DTX6 (+1)	0	0	0	1
1759	Adaptin ear-binding coat-associated protein 2 OS=Homo sapiens GN=NECAP2 PE=1 SV=1	D6RAN6 (+5)	0	0	0	1
1760	Peptidyl-prolyl cis-trans isomerase CWC27 homolog OS=Homo sapiens GN=CWC27 PE=1 SV=1	D6REK3 (+2)	0	0	0	1
1761	NADPH--cytochrome P450 reductase OS=Homo sapiens GN=POR PE=1 SV=1	E7EMD0 (+2)	0	0	0	1
1762	AP-1 complex subunit mu-1 OS=Homo sapiens GN=AP1M1 PE=1 SV=1	E7ENJ6 (+3)	0	0	0	1
1763	Serine/threonine-protein kinase Chk1 OS=Homo sapiens GN=CHEK1 PE=1 SV=1	E7EPP6 (+7)	0	0	0	1
1764	Nuclear pore complex protein Nup155 OS=Homo sapiens GN=NUP155 PE=1 SV=1	E9PF10 (+1)	0	0	0	1
1765	Annexin OS=Homo sapiens GN=ANXA5 PE=1 SV=1	E9PHT9 (+1)	0	0	0	1
1766	Multivesicular body subunit 12A (Fragment) OS=Homo sapiens GN=MVB12A PE=1 SV=1	E9PLL0 (+4)	0	0	0	1
1767	Chromosome 11 open reading frame 58 OS=Homo sapiens GN=C11orf58 PE=1 SV=2	E9PM92 (+2)	0	0	0	1
1768	Phosphatidylglycerophosphatase and protein-tyrosine phosphatase 1 OS=Homo sapiens GN=PTPMT1 PE=1 SV=1	E9PQM0 (+3)	0	0	0	1
1769	Prefoldin subunit 4 OS=Homo sapiens GN=PFDN4 PE=1 SV=1	E9PQY2 (+1)	0	0	0	1
1770	COUP transcription factor 1 OS=Homo sapiens GN=NR2F1 PE=1 SV=1	F1DAL9 (+1)	0	0	0	1
1771	Proteasomal ATPase-associated factor 1 OS=Homo sapiens GN=PAAF1 PE=1 SV=1	F5H0C4 (+3)	0	0	0	1
1772	Nucleolar complex protein 4 homolog (Fragment) OS=Homo sapiens GN=NOC4L PE=1 SV=1	F5H303 (+1)	0	0	0	1
1773	Tumor susceptibility gene 101 protein OS=Homo sapiens GN=TSG101 PE=1 SV=1	F5H442 (+2)	0	0	0	1
1774	ARP2 actin-related protein 2 homolog (Yeast), isoform CRA_d OS=Homo sapiens GN=ACTR2 PE=1 SV=2	F5H6T1 (+2)	0	0	0	1
1775	Oxysterol-binding protein (Fragment) OS=Homo sapiens GN=OSBPL8 PE=1 SV=1	F8VQX7 (+4)	0	0	0	1
1776	Alpha-globin transcription factor CP2 (Fragment) OS=Homo sapiens GN=TFCP2 PE=1 SV=1	F8VWL0 (+5)	0	0	0	1
1777	Importin-11 OS=Homo sapiens GN=IPO11 PE=1 SV=1	F8WDV0 (+3)	0	0	0	1
1778	Proteasome subunit alpha type OS=Homo sapiens GN=PSMA6 PE=1 SV=1	G3V295 (+5)	0	0	0	1
1779	MAGUK p55 subfamily member 5 (Fragment) OS=Homo sapiens GN=MPP5 PE=1 SV=1	G3V2H1 (+2)	0	0	0	1
1780	Homeobox protein SIX4 (Fragment) OS=Homo sapiens GN=SIX4 PE=1 SV=3	G3V2N2 (+1)	0	0	0	1
1781	RNA-binding protein 33 (Fragment) OS=Homo sapiens GN=RBM33 PE=1 SV=1	H0Y3K4 (+1)	0	0	0	1
1782	Abscission/NoCut checkpoint regulator (Fragment) OS=Homo sapiens GN=ZFYVE19 PE=1 SV=1	H3BN64 (+4)	0	0	0	1
1783	SAGA-associated factor 29 OS=Homo sapiens GN=SGF29 PE=1 SV=1	H3BPL5 (+1)	0	0	0	1
1784	UPF0183 protein C16orf70 (Fragment) OS=Homo sapiens GN=C16orf70 PE=1 SV=1	H3BRA5 (+3)	0	0	0	1
1785	Tyrosine-protein kinase CSK (Fragment) OS=Homo sapiens GN=CSK PE=1 SV=1	H3BU69 (+2)	0	0	0	1
1786	WD repeat-containing protein 44 (Fragment) OS=Homo sapiens GN=WDR44 PE=1 SV=1	H7BY83 (+3)	0	0	0	1
1787	Chromosome 6 open reading frame 107, isoform CRA_b OS=Homo sapiens GN=UHRF1BP1 PE=1 SV=1	H7C1J4 (+1)	0	0	0	1
1788	CCR4-NOT transcription complex subunit 10 (Fragment) OS=Homo sapiens GN=CNOT10 PE=1 SV=1	H7C1X9 (+5)	0	0	0	1
1789	R3H domain-containing protein 1 (Fragment) OS=Homo sapiens GN=R3HDM1 PE=1 SV=1	H7C207 (+4)	0	0	0	1
1790	Large subunit GTPase 1 homolog (Fragment) OS=Homo sapiens GN=LSG1 PE=1 SV=1	H7C2X7 (+1)	0	0	0	1
1791	Mitochondrial chaperone BCS1 (Fragment) OS=Homo sapiens GN=BCS1L PE=1 SV=1	H7C492 (+1)	0	0	0	1
1792	Ubinuclein-2 (Fragment) OS=Homo sapiens GN=UBN2 PE=1 SV=1	H7C4P8 (+2)	0	0	0	1
1793	Zinc finger protein ubi-d4 OS=Homo sapiens GN=DPF2 PE=1 SV=1	J3KMZ8 (+2)	0	0	0	1
1794	Peptidyl-tRNA hydrolase 2, mitochondrial OS=Homo sapiens GN=PTRH2 PE=1 SV=1	J3KQ48 (+1)	0	0	0	1
1795	Cytoplasmic dynein 1 light intermediate chain 2 (Fragment) OS=Homo sapiens GN=DYNC1LI2 PE=1 SV=1	J3KRI4 (+3)	0	0	0	1
1796	Calcium load-activated calcium channel (Fragment) OS=Homo sapiens GN=TMCO1 PE=1 SV=1	J3KS45 (+3)	0	0	0	1
1797	Probable helicase with zinc finger domain OS=Homo sapiens GN=HELZ PE=1 SV=1	J3QS41 (+2)	0	0	0	1
1798	Transmembrane protein 205 (Fragment) OS=Homo sapiens GN=TMEM205 PE=1 SV=1	K7ELQ9 (+3)	0	0	0	1
1799	DNA polymerase delta catalytic subunit (Fragment) OS=Homo sapiens GN=POLD1 PE=1 SV=1	M0QZB4 (+3)	0	0	0	1
1800	E3 ubiquitin-protein ligase Praja-2 OS=Homo sapiens GN=PJA2 PE=1 SV=4	O43164 (+1)	0	0	0	1
1801	Centromere/kinetochore protein zw10 homolog OS=Homo sapiens GN=ZW10 PE=1 SV=3	O43264 (+1)	0	0	0	1
1802	Centriolar coiled-coil protein of 110 kDa OS=Homo sapiens GN=CCP110 PE=1 SV=3	O43303 (+1)	0	0	0	1
1803	Isoform 1A of Mitogen-activated protein kinase kinase kinase 7 OS=Homo sapiens GN=MAP3K7	O43318-2 (+2)	0	0	0	1
1804	Forkhead box protein O3 OS=Homo sapiens GN=FOXO3 PE=1 SV=1	O43524	0	0	0	1
1805	Exportin-T OS=Homo sapiens GN=XPOT PE=1 SV=2	O43592	0	0	0	1
1806	NADH dehydrogenase [ubiquinone] 1 alpha subcomplex subunit 2 OS=Homo sapiens GN=NDUFA2 PE=1 SV=3	O43678	0	0	0	1
1807	Putative pre-mRNA-splicing factor ATP-dependent RNA helicase DHX16 OS=Homo sapiens GN=DHX16 PE=1 SV=2	O60231	0	0	0	1
1808	Tumor suppressor candidate 2 OS=Homo sapiens GN=TUSC2 PE=1 SV=3	O75896	0	0	0	1
1809	Sorting nexin-4 OS=Homo sapiens GN=SNX4 PE=1 SV=1	O95219 (+1)	0	0	0	1
1810	Isoform 2 of Chromosome-associated kinesin KIF4A OS=Homo sapiens GN=KIF4A	O95239-2	0	0	0	1
1811	NADH-ubiquinone oxidoreductase chain 1 OS=Homo sapiens GN=MT-ND1 PE=1 SV=1	P03886	0	0	0	1
1812	60 kDa SS-A/Ro ribonucleoprotein OS=Homo sapiens GN=TROVE2 PE=1 SV=2	P10155 (+3)	0	0	0	1
1813	Replication protein A 32 kDa subunit OS=Homo sapiens GN=RPA2 PE=1 SV=1	P15927 (+3)	0	0	0	1
1814	A-kinase anchor protein 5 OS=Homo sapiens GN=AKAP5 PE=1 SV=3	P24588	0	0	0	1
1815	Isoform 3 of Elongation factor 1-delta OS=Homo sapiens GN=EEF1D	P29692-3	0	0	0	1
1816	UMP-CMP kinase OS=Homo sapiens GN=CMPK1 PE=1 SV=3	P30085 (+1)	0	0	0	1
1817	Aldehyde dehydrogenase X, mitochondrial OS=Homo sapiens GN=ALDH1B1 PE=1 SV=3	P30837	0	0	0	1
1818	Dual specificity protein kinase TTK OS=Homo sapiens GN=TTK PE=1 SV=2	P33981 (+1)	0	0	0	1
1819	Translation initiation factor IF-2, mitochondrial OS=Homo sapiens GN=MTIF2 PE=1 SV=2	P46199	0	0	0	1
1820	F-actin-capping protein subunit alpha-2 OS=Homo sapiens GN=CAPZA2 PE=1 SV=3	P47755	0	0	0	1
1821	Galactokinase OS=Homo sapiens GN=GALK1 PE=1 SV=1	P51570 (+1)	0	0	0	1
1822	Ras-related protein Rab-5B OS=Homo sapiens GN=RAB5B PE=1 SV=1	P61020 (+1)	0	0	0	1
1823	Platelet-activating factor acetylhydrolase IB subunit beta OS=Homo sapiens GN=PAFAH1B2 PE=1 SV=1	P68402	0	0	0	1
1824	Neurogenic locus notch homolog protein 2 OS=Homo sapiens GN=NOTCH2 PE=1 SV=3	Q04721	0	0	0	1
1825	Cleavage stimulation factor subunit 3 OS=Homo sapiens GN=CSTF3 PE=1 SV=1	Q12996	0	0	0	1
1826	Liprin-alpha-1 OS=Homo sapiens GN=PPFIA1 PE=1 SV=1	Q13136 (+1)	0	0	0	1
1827	Peptidyl-prolyl cis-trans isomerase-like 2 OS=Homo sapiens GN=PPIL2 PE=1 SV=1	Q13356 (+1)	0	0	0	1
1828	Unhealthy ribosome biogenesis protein 2 homolog OS=Homo sapiens GN=URB2 PE=2 SV=2	Q14146	0	0	0	1
1829	Transcription factor Dp-1 OS=Homo sapiens GN=TFDP1 PE=1 SV=1	Q14186 (+2)	0	0	0	1
1830	Guanidinoacetate N-methyltransferase OS=Homo sapiens GN=GAMT PE=1 SV=1	Q14353	0	0	0	1
1831	Pumilio homolog 3 OS=Homo sapiens GN=PUM3 PE=1 SV=3	Q15397	0	0	0	1
1832	Thyroid receptor-interacting protein 6 OS=Homo sapiens GN=TRIP6 PE=1 SV=3	Q15654	0	0	0	1
1833	Mitochondrial import receptor subunit TOM34 OS=Homo sapiens GN=TOMM34 PE=1 SV=2	Q15785	0	0	0	1
1834	Protein DPCD OS=Homo sapiens GN=DPCD PE=1 SV=1	Q5JQQ4 (+1)	0	0	0	1
1835	Polynucleotide 5'-hydroxyl-kinase NOL9 OS=Homo sapiens GN=NOL9 PE=1 SV=1	Q5SY16	0	0	0	1
1836	Protein DDI1 homolog 2 OS=Homo sapiens GN=DDI2 PE=1 SV=1	Q5TDH0 (+2)	0	0	0	1
1837	Digestive organ expansion factor homolog OS=Homo sapiens GN=DIEXF PE=1 SV=2	Q68CQ4	0	0	0	1
1838	Twinfilin-2 OS=Homo sapiens GN=TWF2 PE=1 SV=2	Q6IBS0	0	0	0	1
1839	Transcription elongation factor SPT6 OS=Homo sapiens GN=SUPT6H PE=1 SV=2	Q7KZ85	0	0	0	1
1840	Synaptic vesicle glycoprotein 2A OS=Homo sapiens GN=SV2A PE=1 SV=1	Q7L0J3 (+1)	0	0	0	1
1841	HD domain-containing protein 2 OS=Homo sapiens GN=HDDC2 PE=1 SV=1	Q7Z4H3 (+1)	0	0	0	1
1842	BRCA2-interacting transcriptional repressor EMSY OS=Homo sapiens GN=EMSY PE=1 SV=2	Q7Z589 (+5)	0	0	0	1
1843	Transcriptional adapter 2-beta OS=Homo sapiens GN=TADA2B PE=1 SV=2	Q86TJ2 (+2)	0	0	0	1
1844	E3 ubiquitin-protein ligase RNF169 OS=Homo sapiens GN=RNF169 PE=1 SV=2	Q8NCN4	0	0	0	1
1845	Nucleoporin NUP53 OS=Homo sapiens GN=NUP35 PE=1 SV=1	Q8NFH5 (+2)	0	0	0	1
1846	Nucleolar complex protein 3 homolog OS=Homo sapiens GN=NOC3L PE=1 SV=1	Q8WTT2	0	0	0	1
1847	Cell differentiation protein RCD1 homolog OS=Homo sapiens GN=RQCD1 PE=1 SV=1	Q92600 (+1)	0	0	0	1
1848	Ubiquitin fusion degradation protein 1 homolog OS=Homo sapiens GN=UFD1L PE=1 SV=3	Q92890 (+1)	0	0	0	1
1849	Zinc finger protein 622 OS=Homo sapiens GN=ZNF622 PE=1 SV=1	Q969S3	0	0	0	1
1850	FAD-dependent oxidoreductase domain-containing protein 1 OS=Homo sapiens GN=FOXRED1 PE=1 SV=2	Q96CU9 (+2)	0	0	0	1
1851	Pyridoxal phosphate phosphatase OS=Homo sapiens GN=PDXP PE=1 SV=2	Q96GD0	0	0	0	1
1852	Zinc finger CCCH-type antiviral protein 1-like OS=Homo sapiens GN=ZC3HAV1L PE=1 SV=2	Q96H79	0	0	0	1
1853	Oxysterol-binding protein-related protein 9 OS=Homo sapiens GN=OSBPL9 PE=1 SV=2	Q96SU4 (+6)	0	0	0	1
1854	Niban-like protein 1 OS=Homo sapiens GN=FAM129B PE=1 SV=3	Q96TA1 (+1)	0	0	0	1
1855	Methionine synthase OS=Homo sapiens GN=MTR PE=1 SV=2	Q99707 (+1)	0	0	0	1
1856	Equilibrative nucleoside transporter 1 OS=Homo sapiens GN=SLC29A1 PE=1 SV=3	Q99808 (+1)	0	0	0	1
1857	Coronin-1B OS=Homo sapiens GN=CORO1B PE=1 SV=1	Q9BR76	0	0	0	1
1858	YTH domain-containing family protein 1 OS=Homo sapiens GN=YTHDF1 PE=1 SV=1	Q9BYJ9	0	0	0	1
1859	Centrosomal protein of 41 kDa OS=Homo sapiens GN=CEP41 PE=1 SV=1	Q9BYV8 (+3)	0	0	0	1
1860	Anaphase-promoting complex subunit 1 OS=Homo sapiens GN=ANAPC1 PE=1 SV=1	Q9H1A4	0	0	0	1
1861	Tyrosine-protein phosphatase non-receptor type 23 OS=Homo sapiens GN=PTPN23 PE=1 SV=1	Q9H3S7	0	0	0	1
1862	Torsin-1A-interacting protein 2, isoform IFRG15 OS=Homo sapiens GN=TOR1AIP2 PE=1 SV=1	Q9H496	0	0	0	1
1863	Phosphorylated adapter RNA export protein OS=Homo sapiens GN=PHAX PE=1 SV=1	Q9H814	0	0	0	1
1864	Fibrosin-1-like protein OS=Homo sapiens GN=FBRSL1 PE=1 SV=4	Q9HCM7	0	0	0	1
1865	Sialic acid synthase OS=Homo sapiens GN=NANS PE=1 SV=2	Q9NR45	0	0	0	1
1866	Protein FAM207A OS=Homo sapiens GN=FAM207A PE=1 SV=2	Q9NSI2 (+1)	0	0	0	1
1867	MRG/MORF4L-binding protein OS=Homo sapiens GN=MRGBP PE=1 SV=1	Q9NV56	0	0	0	1
1868	Putative tRNA (cytidine(32)/guanosine(34)-2'-O)-methyltransferase OS=Homo sapiens GN=FTSJ1 PE=1 SV=2	Q9UET6 (+1)	0	0	0	1
1869	Leucine-rich repeat and WD repeat-containing protein 1 OS=Homo sapiens GN=LRWD1 PE=1 SV=2	Q9UFC0	0	0	0	1
1870	WD repeat domain phosphoinositide-interacting protein 2 OS=Homo sapiens GN=WIPI2 PE=1 SV=1	Q9Y4P8 (+5)	0	0	0	1
1871	HCG1985580, isoform CRA_c OS=Homo sapiens GN=PDCD6 PE=1 SV=1	A0A024QZ42 (+2)	0	0	0	1
1872	Tryptophan--tRNA ligase, mitochondrial OS=Homo sapiens GN=WARS2 PE=1 SV=1	Q9UGM6	0	1	0	0
1873	E5RJP2-DECOY	E5RJP2-DECOY (+4)	1	0	0	0
1874	Peptidylprolyl isomerase (Fragment) OS=Homo sapiens GN=FKBP15 PE=1 SV=1	A0A0A0MT60 (+2)	0	0	0	1
1875	TOX high mobility group box family member 4 OS=Homo sapiens GN=TOX4 PE=1 SV=1	O94842 (+2)	0	0	0	1
1876	ADP-ribosylation factor-like protein 6-interacting protein 4 OS=Homo sapiens GN=ARL6IP4 PE=1 SV=1	A0A0C4DH18 (+3)	0	0	1	0
1877	Serine/arginine-rich-splicing factor 4 (Fragment) OS=Homo sapiens GN=SRSF4 PE=1 SV=1	A0A0D9SEM4 (+1)	0	0	1	0
1878	Serine/arginine repetitive matrix protein 1 OS=Homo sapiens GN=SRRM1 PE=1 SV=1	A9Z1X7 (+2)	0	0	1	0
1879	60S ribosomal protein L37a OS=Homo sapiens GN=RPL37A PE=1 SV=1	C9J4Z3 (+1)	0	0	1	0
1880	39S ribosomal protein L3, mitochondrial OS=Homo sapiens GN=MRPL3 PE=1 SV=1	E7ETU7 (+3)	0	0	1	0
1881	Nuclear pore complex protein Nup160 (Fragment) OS=Homo sapiens GN=NUP160 PE=1 SV=2	E9PR16 (+2)	0	0	1	0
1882	Nuclear cap-binding protein subunit 2 OS=Homo sapiens GN=NCBP2 PE=1 SV=1	F8WE41 (+2)	0	0	1	0
1883	Probable ribosome biogenesis protein RLP24 (Fragment) OS=Homo sapiens GN=RSL24D1 PE=1 SV=1	H3BMQ2 (+1)	0	0	1	0
1884	Serine/arginine-rich-splicing factor 2 (Fragment) OS=Homo sapiens GN=SRSF2 PE=1 SV=8	J3KP15 (+3)	0	0	1	0
1885	Histone-arginine methyltransferase CARM1 (Fragment) OS=Homo sapiens GN=CARM1 PE=1 SV=1	K7EK20 (+4)	0	0	1	0
1886	Carbonyl reductase [NADPH] 1 OS=Homo sapiens GN=CBR1 PE=1 SV=3	P16152	0	0	1	0
1887	Enoyl-CoA hydratase, mitochondrial OS=Homo sapiens GN=ECHS1 PE=1 SV=4	P30084	0	0	1	0
1888	Thymosin beta-10 OS=Homo sapiens GN=TMSB10 PE=1 SV=2	P63313	0	0	1	0
1889	Splicing factor 3B subunit 4 OS=Homo sapiens GN=SF3B4 PE=1 SV=1	Q15427	0	0	1	0
1890	H/ACA ribonucleoprotein complex subunit 3 OS=Homo sapiens GN=NOP10 PE=1 SV=1	Q9NPE3	0	0	1	0
1891	39S ribosomal protein L16, mitochondrial OS=Homo sapiens GN=MRPL16 PE=1 SV=1	Q9NX20	0	0	1	0
1892	Core histone macro-H2A.2 OS=Homo sapiens GN=H2AFY2 PE=1 SV=3	Q9P0M6	0	0	1	0
1893	High mobility group protein 20A OS=Homo sapiens GN=HMG20A PE=1 SV=1	Q9NP66	0	0	0	1
1894	Molybdopterin synthase catalytic subunit OS=Homo sapiens GN=MOCS2 PE=1 SV=1	O96007	0	0	0	1
1895	TOM1-like protein 1 (Fragment) OS=Homo sapiens GN=TOM1L1 PE=1 SV=1	I3L1G1 (+8)	0	1	0	0
1896	E3 ubiquitin-protein ligase MIB1 OS=Homo sapiens GN=MIB1 PE=1 SV=1	Q86YT6	0	0	0	1
1897	MICOS complex subunit MIC60 OS=Homo sapiens GN=IMMT PE=1 SV=1	Q16891	0	0	0	1
1898	40S ribosomal protein S21 OS=Homo sapiens GN=RPS21 PE=1 SV=1	P63220 (+1)	1	0	0	0
END OF FILE

## Sheet: Table S2
			Unique peptide count
			First experiment		Second experiment
#	Identified Proteins (537)	Accession Number	pcDNA + 50 µM Biotin	MLS-PKA-BioID-HA + 50 µM Biotin	pcDNA + 50 µM Biotin	MLS-PKA-BioID-HA + 50 µM Biotin
1	Pyruvate carboxylase, mitochondrial OS=Homo sapiens GN=PC PE=1 SV=2	P11498	56	32	39	55
2	Heat shock 70 kDa protein 1B OS=Homo sapiens GN=HSPA1B PE=1 SV=1	A0A0G2JIW1 (+2)	19	25	23	34
3	Propionyl-CoA carboxylase alpha chain, mitochondrial OS=Homo sapiens GN=PCCA PE=1 SV=4	P05165	46	12	15	36
4	Nucleolin OS=Homo sapiens GN=NCL PE=1 SV=3	P19338	33	25	37	35
5	Acetyl-CoA carboxylase 1 OS=Homo sapiens GN=ACACA PE=1 SV=2	Q13085 (+1)	89	22	0	16
6	Vimentin OS=Homo sapiens GN=VIM PE=1 SV=4	P08670	26	26	29	36
7	Histone H1.4 OS=Homo sapiens GN=HIST1H1E PE=1 SV=2	P10412	13	12	14	11
8	Methylcrotonoyl-CoA carboxylase subunit alpha, mitochondrial OS=Homo sapiens GN=MCCC1 PE=1 SV=3	Q96RQ3	31	11	13	25
9	Tubulin beta chain OS=Homo sapiens GN=TUBB PE=1 SV=2	P07437 (+1)	13	13	17	21
10	Serine/arginine repetitive matrix protein 2 OS=Homo sapiens GN=SRRM2 PE=1 SV=2	Q9UQ35	23	22	43	11
11	Non-POU domain-containing octamer-binding protein OS=Homo sapiens GN=NONO PE=1 SV=4	Q15233	16	18	17	18
12	RNA-binding motif protein, X chromosome OS=Homo sapiens GN=RBMX PE=1 SV=3	P38159	22	18	22	18
13	Heat shock cognate 71 kDa protein OS=Homo sapiens GN=HSPA8 PE=1 SV=1	P11142	20	23	22	28
14	Interleukin enhancer-binding factor 3 OS=Homo sapiens GN=ILF3 PE=1 SV=3	Q12906 (+1)	27	21	30	15
15	Methylcrotonoyl-CoA carboxylase beta chain, mitochondrial OS=Homo sapiens GN=MCCC2 PE=1 SV=1	Q9HCC0	27	12	13	22
16	Heterogeneous nuclear ribonucleoproteins A2/B1 OS=Homo sapiens GN=HNRNPA2B1 PE=1 SV=2	P22626	18	18	22	18
17	Isoform 2 of MICOS complex subunit MIC60 OS=Homo sapiens GN=IMMT	Q16891-2	1	25	2	47
18	Heat shock protein HSP 90-beta OS=Homo sapiens GN=HSP90AB1 PE=1 SV=4	P08238	17	17	22	27
19	Propionyl-CoA carboxylase beta chain, mitochondrial OS=Homo sapiens GN=PCCB PE=1 SV=1	C9JQS9 (+2)	22	12	11	21
20	Splicing factor, proline- and glutamine-rich OS=Homo sapiens GN=SFPQ PE=1 SV=2	P23246	17	20	18	20
21	Histone H2B type 3-B OS=Homo sapiens GN=HIST3H2BB PE=1 SV=3	Q8N257	5	6	5	5
22	Poly [ADP-ribose] polymerase 1 OS=Homo sapiens GN=PARP1 PE=1 SV=4	P09874	18	16	21	27
23	Heterogeneous nuclear ribonucleoproteins C1/C2 OS=Homo sapiens GN=HNRNPC PE=1 SV=1	B2R5W2 (+3)	11	12	15	12
24	Proliferation marker protein Ki-67 OS=Homo sapiens GN=MKI67 PE=1 SV=2	P46013	21	22	30	32
25	TATA-binding protein-associated factor 2N OS=Homo sapiens GN=TAF15 PE=1 SV=1	Q92804 (+1)	14	16	17	9
26	Heterogeneous nuclear ribonucleoprotein R OS=Homo sapiens GN=HNRNPR PE=1 SV=1	O43390	15	16	21	11
27	60S ribosomal protein L5 OS=Homo sapiens GN=RPL5 PE=1 SV=3	P46777	12	12	13	10
28	Nucleolar RNA helicase 2 OS=Homo sapiens GN=DDX21 PE=1 SV=5	Q9NR30	19	18	23	23
29	Actin, cytoplasmic 1 OS=Homo sapiens GN=ACTB PE=1 SV=1	P60709 (+1)	16	13	15	14
30	Polyadenylate-binding protein OS=Homo sapiens GN=PABPC1 PE=1 SV=1	A0A087WTT1 (+2)	15	16	19	18
31	Tubulin alpha chain OS=Homo sapiens GN=TUBA1C PE=1 SV=1	F5H5D3 (+2)	10	10	13	14
32	RNA-binding protein FUS OS=Homo sapiens GN=FUS PE=1 SV=1	P35637 (+1)	9	9	13	10
33	Elongation factor 1-alpha 1 OS=Homo sapiens GN=EEF1A1 PE=1 SV=1	P68104 (+1)	13	10	15	15
34	78 kDa glucose-regulated protein OS=Homo sapiens GN=HSPA5 PE=1 SV=2	P11021	16	18	23	26
35	T-complex protein 1 subunit theta OS=Homo sapiens GN=CCT8 PE=1 SV=4	P50990	8	18	10	29
36	Histone H4 OS=Homo sapiens GN=HIST1H4A PE=1 SV=2	P62805	10	12	12	8
37	ATP-dependent RNA helicase DDX3X OS=Homo sapiens GN=DDX3X PE=1 SV=1	A0A0D9SF53 (+3)	9	18	12	16
38	Isoform 3 of Heterogeneous nuclear ribonucleoprotein K OS=Homo sapiens GN=HNRNPK	P61978-3	12	16	15	15
39	ATP synthase subunit alpha, mitochondrial OS=Homo sapiens GN=ATP5A1 PE=1 SV=1	P25705	16	10	15	22
40	RuvB-like 2 OS=Homo sapiens GN=RUVBL2 PE=1 SV=3	Q9Y230	5	18	4	28
41	Interleukin enhancer-binding factor 2 OS=Homo sapiens GN=ILF2 PE=1 SV=1	B4DY09 (+1)	12	11	15	11
42	Stress-70 protein, mitochondrial OS=Homo sapiens GN=HSPA9 PE=1 SV=2	P38646	15	13	16	23
43	Pinin OS=Homo sapiens GN=PNN PE=1 SV=4	Q9H307	17	16	21	11
44	Heterogeneous nuclear ribonucleoprotein A1 OS=Homo sapiens GN=HNRNPA1 PE=1 SV=2	F8W6I7 (+3)	13	10	13	11
45	Histone H2A OS=Homo sapiens GN=hCG_2039566 PE=3 SV=1	A0A0U1RR32 (+8)	4	4	5	5
46	RuvB-like 1 OS=Homo sapiens GN=RUVBL1 PE=1 SV=1	Q9Y265	8	13	6	26
47	Fatty acid synthase OS=Homo sapiens GN=FASN PE=1 SV=3	P49327	9	12	19	41
48	T-complex protein 1 subunit epsilon OS=Homo sapiens GN=CCT5 PE=1 SV=1	P48643	2	11	3	21
49	Ras GTPase-activating protein-binding protein 1 OS=Homo sapiens GN=G3BP1 PE=1 SV=1	Q13283	5	10	9	17
50	Lamin-B1 OS=Homo sapiens GN=LMNB1 PE=1 SV=2	P20700	14	8	28	8
51	Heterogeneous nuclear ribonucleoprotein U OS=Homo sapiens GN=HNRNPU PE=1 SV=6	Q00839 (+1)	10	13	13	12
52	60 kDa heat shock protein, mitochondrial OS=Homo sapiens GN=HSPD1 PE=1 SV=2	P10809	12	16	13	22
53	Elongation factor 2 OS=Homo sapiens GN=EEF2 PE=1 SV=4	P13639	15	14	14	15
54	DNA-dependent protein kinase catalytic subunit OS=Homo sapiens GN=PRKDC PE=1 SV=3	P78527	4	4	26	27
55	Ribosome-binding protein 1 OS=Homo sapiens GN=RRBP1 PE=1 SV=1	A0A0A0MRV0 (+2)	20	19	20	13
56	Heterogeneous nuclear ribonucleoprotein M OS=Homo sapiens GN=HNRNPM PE=1 SV=1	A0A087X0X3 (+2)	8	12	15	20
57	Keratin, type II cytoskeletal 1 OS=Homo sapiens GN=KRT1 PE=1 SV=6	P04264 (+1)	26	16	17	4
58	Probable ATP-dependent RNA helicase DDX17 OS=Homo sapiens GN=DDX17 PE=1 SV=1	H3BLZ8 (+1)	14	14	19	16
59	Pre-mRNA-splicing factor ATP-dependent RNA helicase DHX15 OS=Homo sapiens GN=DHX15 PE=1 SV=2	O43143	8	14	13	14
60	Alpha-enolase OS=Homo sapiens GN=ENO1 PE=1 SV=2	P06733	12	8	17	15
61	60S ribosomal protein L6 OS=Homo sapiens GN=RPL6 PE=1 SV=3	Q02878	10	9	11	10
62	Proliferation-associated protein 2G4 OS=Homo sapiens GN=PA2G4 PE=1 SV=3	Q9UQ80	13	14	16	8
63	Clathrin heavy chain OS=Homo sapiens GN=CLTC PE=1 SV=1	A0A087WVQ6 (+2)	5	7	15	30
64	ATP-dependent RNA helicase A OS=Homo sapiens GN=DHX9 PE=1 SV=4	Q08211	14	13	13	19
65	Nucleolar and coiled-body phosphoprotein 1 (Fragment) OS=Homo sapiens GN=NOLC1 PE=1 SV=1	A0A0A0MRM9 (+1)	7	9	10	9
66	Probable 28S rRNA (cytosine(4447)-C(5))-methyltransferase OS=Homo sapiens GN=NOP2 PE=1 SV=2	P46087 (+1)	13	11	17	13
67	Eukaryotic initiation factor 4A-I OS=Homo sapiens GN=EIF4A1 PE=1 SV=1	P60842	11	12	12	15
68	T-complex protein 1 subunit alpha OS=Homo sapiens GN=TCP1 PE=1 SV=1	P17987	15	12	16	15
69	cAMP-dependent protein kinase type II-alpha regulatory subunit OS=Homo sapiens GN=PRKAR2A PE=1 SV=2	P13861 (+1)	0	15	0	17
70	DNA topoisomerase 2-alpha OS=Homo sapiens GN=TOP2A PE=1 SV=3	P11388 (+3)	10	10	18	18
71	Isoform 3 of Double-stranded RNA-binding protein Staufen homolog 1 OS=Homo sapiens GN=STAU1	O95793-3	11	15	14	16
72	Nucleolar transcription factor 1 OS=Homo sapiens GN=UBTF PE=1 SV=1	E9PKP7	11	15	18	8
73	Nucleophosmin OS=Homo sapiens GN=NPM1 PE=1 SV=2	P06748 (+1)	5	5	5	11
74	Filamin-A OS=Homo sapiens GN=FLNA PE=1 SV=4	P21333 (+2)	2	14	5	37
75	Isoform 3 of Treacle protein OS=Homo sapiens GN=TCOF1	Q13428-3	15	19	14	12
76	Prohibitin-2 OS=Homo sapiens GN=PHB2 PE=1 SV=2	J3KPX7 (+1)	9	9	13	14
77	Ribosomal L1 domain-containing protein 1 OS=Homo sapiens GN=RSL1D1 PE=1 SV=3	O76021	11	11	15	13
78	DNA topoisomerase 1 OS=Homo sapiens GN=TOP1 PE=1 SV=2	P11387	12	8	10	6
79	Polypyrimidine tract-binding protein 1 OS=Homo sapiens GN=PTBP1 PE=1 SV=1	P26599	9	6	12	11
80	Heterogeneous nuclear ribonucleoprotein A3 OS=Homo sapiens GN=HNRNPA3 PE=1 SV=2	P51991	11	12	15	7
81	Staphylococcal nuclease domain-containing protein 1 OS=Homo sapiens GN=SND1 PE=1 SV=1	Q7KZF4	15	11	15	14
82	Apoptotic chromatin condensation inducer in the nucleus OS=Homo sapiens GN=ACIN1 PE=1 SV=2	E7EQT4 (+2)	8	10	17	8
83	40S ribosomal protein S3 OS=Homo sapiens GN=RPS3 PE=1 SV=2	P23396	10	8	11	12
84	Elongation factor Tu, mitochondrial OS=Homo sapiens GN=TUFM PE=1 SV=2	P49411	13	6	13	12
85	Keratin, type I cytoskeletal 9 OS=Homo sapiens GN=KRT9 PE=1 SV=3	P35527 (+1)	16	8	13	1
86	RNA-binding protein with serine-rich domain 1 (Fragment) OS=Homo sapiens GN=RNPS1 PE=1 SV=1	H3BMM9 (+4)	5	4	6	6
87	Cell division cycle 5-like protein OS=Homo sapiens GN=CDC5L PE=1 SV=2	Q99459	13	10	12	10
88	Heterogeneous nuclear ribonucleoprotein D0 (Fragment) OS=Homo sapiens GN=HNRNPD PE=1 SV=1	D6RAF8 (+3)	8	8	12	7
89	Bifunctional glutamate/proline--tRNA ligase OS=Homo sapiens GN=EPRS PE=1 SV=5	P07814	10	6	20	9
90	Glyceraldehyde-3-phosphate dehydrogenase OS=Homo sapiens GN=GAPDH PE=1 SV=3	P04406	8	8	9	9
91	Microtubule-associated protein OS=Homo sapiens GN=MAP4 PE=1 SV=1	E7EVA0	6	8	14	13
92	ATP synthase subunit beta, mitochondrial OS=Homo sapiens GN=ATP5B PE=1 SV=3	P06576	9	9	12	15
93	Insulin-like growth factor 2 mRNA-binding protein 1 OS=Homo sapiens GN=IGF2BP1 PE=1 SV=2	Q9NZI8	8	8	12	15
94	Transgelin-2 OS=Homo sapiens GN=TAGLN2 PE=1 SV=3	P37802 (+1)	2	10	2	8
95	Transitional endoplasmic reticulum ATPase OS=Homo sapiens GN=VCP PE=1 SV=4	P55072	0	6	0	29
96	60S ribosomal protein L7a OS=Homo sapiens GN=RPL7A PE=1 SV=2	P62424	9	11	15	7
97	Heterogeneous nuclear ribonucleoprotein A/B OS=Homo sapiens GN=HNRNPAB PE=1 SV=1	D6R9P3 (+4)	9	8	9	9
98	Pre-mRNA-processing-splicing factor 8 OS=Homo sapiens GN=PRPF8 PE=1 SV=2	Q6P2Q9	3	5	10	19
99	Cytoplasmic dynein 1 heavy chain 1 OS=Homo sapiens GN=DYNC1H1 PE=1 SV=5	Q14204	2	2	19	17
100	E3 SUMO-protein ligase RanBP2 OS=Homo sapiens GN=RANBP2 PE=1 SV=2	P49792	0	4	7	31
101	Heterogeneous nuclear ribonucleoprotein L OS=Homo sapiens GN=HNRNPL PE=1 SV=2	P14866	7	8	8	8
102	10 kDa heat shock protein, mitochondrial OS=Homo sapiens GN=HSPE1 PE=1 SV=2	P61604	1	11	4	7
103	Keratin, type II cytoskeletal 2 epidermal OS=Homo sapiens GN=KRT2 PE=1 SV=2	P35908 (+1)	15	8	19	1
104	Keratin, type I cytoskeletal 10 OS=Homo sapiens GN=KRT10 PE=1 SV=6	P13645 (+1)	15	10	17	1
105	Nucleolar protein 56 OS=Homo sapiens GN=NOP56 PE=1 SV=4	O00567	8	10	13	8
106	U5 small nuclear ribonucleoprotein 200 kDa helicase OS=Homo sapiens GN=SNRNP200 PE=1 SV=2	O75643	4	8	11	15
107	Bromodomain-containing protein 2 OS=Homo sapiens GN=BRD2 PE=1 SV=1	A0A0G2JK44 (+4)	9	11	13	8
108	60S ribosomal protein L4 OS=Homo sapiens GN=RPL4 PE=1 SV=5	P36578	12	7	12	9
109	RNA-binding protein 14 OS=Homo sapiens GN=RBM14 PE=1 SV=2	Q96PK6	10	10	9	8
110	RNA cytidine acetyltransferase OS=Homo sapiens GN=NAT10 PE=1 SV=2	Q9H0A0	3	8	9	21
111	Heterogeneous nuclear ribonucleoprotein H OS=Homo sapiens GN=HNRNPH1 PE=1 SV=1	G8JLB6 (+1)	6	5	7	5
112	Probable ATP-dependent RNA helicase DDX5 OS=Homo sapiens GN=DDX5 PE=1 SV=1	J3KTA4 (+1)	10	6	13	11
113	Lupus La protein OS=Homo sapiens GN=SSB PE=1 SV=2	P05455	8	7	10	7
114	60S ribosomal protein L10a OS=Homo sapiens GN=RPL10A PE=1 SV=2	P62906	7	6	10	4
115	Pyruvate kinase PKM OS=Homo sapiens GN=PKM PE=1 SV=4	P14618	11	8	12	12
116	Angiomotin OS=Homo sapiens GN=AMOT PE=1 SV=1	Q4VCS5	3	5	8	17
117	Src substrate cortactin OS=Homo sapiens GN=CTTN PE=1 SV=2	Q14247	0	24	0	14
118	Prohibitin OS=Homo sapiens GN=PHB PE=1 SV=1	P35232	10	6	13	12
119	40S ribosomal protein S8 OS=Homo sapiens GN=RPS8 PE=1 SV=2	P62241 (+1)	6	7	7	7
120	cAMP-dependent protein kinase catalytic subunit alpha OS=Homo sapiens GN=PRKACA PE=1 SV=2	P17612	0	9	0	18
121	ADP/ATP translocase 3 OS=Homo sapiens GN=SLC25A6 PE=1 SV=4	P12236	6	6	9	12
122	X-ray repair cross-complementing protein 5 OS=Homo sapiens GN=XRCC5 PE=1 SV=3	P13010	9	7	9	12
123	Plasminogen activator inhibitor 1 RNA-binding protein OS=Homo sapiens GN=SERBP1 PE=1 SV=2	Q8NC51	6	10	10	5
124	T-complex protein 1 subunit beta OS=Homo sapiens GN=CCT2 PE=1 SV=4	P78371	2	4	10	17
125	Splicing factor 3B subunit 2 OS=Homo sapiens GN=SF3B2 PE=1 SV=2	Q13435	5	9	11	8
126	Dolichyl-diphosphooligosaccharide--protein glycosyltransferase subunit 1 OS=Homo sapiens GN=RPN1 PE=1 SV=1	P04843	10	7	11	9
127	Tubulin beta-4B chain OS=Homo sapiens GN=TUBB4B PE=1 SV=1	P68371	3	3	5	5
128	Serine/arginine-rich-splicing factor 1 OS=Homo sapiens GN=SRSF1 PE=1 SV=1	J3KTL2 (+1)	4	5	13	3
129	SWI/SNF-related matrix-associated actin-dependent regulator of chromatin subfamily A member 5 OS=Homo sapiens GN=SMARCA5 PE=1 SV=1	O60264	4	4	9	10
130	Delta-1-pyrroline-5-carboxylate synthase OS=Homo sapiens GN=ALDH18A1 PE=1 SV=2	P54886 (+1)	8	7	10	11
131	Protein RRP5 homolog OS=Homo sapiens GN=PDCD11 PE=1 SV=3	Q14690	8	9	9	8
132	Isoform 2 of Nucleosome assembly protein 1-like 4 OS=Homo sapiens GN=NAP1L4	Q99733-2	4	7	4	10
133	Pre-mRNA-processing factor 19 OS=Homo sapiens GN=PRPF19 PE=1 SV=1	Q9UMS4	7	5	11	10
134	Splicing factor 3B subunit 1 OS=Homo sapiens GN=SF3B1 PE=1 SV=3	O75533	1	7	4	25
135	Signal recognition particle subunit SRP72 OS=Homo sapiens GN=SRP72 PE=1 SV=3	O76094	9	11	11	4
136	DnaJ homolog subfamily B member 1 OS=Homo sapiens GN=DNAJB1 PE=1 SV=4	P25685	0	10	0	13
137	X-ray repair cross-complementing protein 6 OS=Homo sapiens GN=XRCC6 PE=1 SV=2	P12956	9	9	9	7
138	60S ribosomal protein L3 OS=Homo sapiens GN=RPL3 PE=1 SV=2	P39023	7	5	9	7
139	Peptidyl-prolyl cis-trans isomerase A OS=Homo sapiens GN=PPIA PE=1 SV=2	P62937	7	6	7	3
140	ELAV-like protein 1 OS=Homo sapiens GN=ELAVL1 PE=1 SV=2	Q15717 (+1)	4	6	7	8
141	60S ribosomal protein L7 OS=Homo sapiens GN=RPL7 PE=1 SV=1	P18124	7	4	10	9
142	T-complex protein 1 subunit zeta OS=Homo sapiens GN=CCT6A PE=1 SV=3	P40227	6	6	10	13
143	Receptor of activated protein C kinase 1 OS=Homo sapiens GN=RACK1 PE=1 SV=3	P63244	7	5	7	8
144	Serine/arginine-rich splicing factor 3 OS=Homo sapiens GN=SRSF3 PE=1 SV=1	P84103 (+1)	5	5	5	4
145	Heat shock protein 75 kDa, mitochondrial OS=Homo sapiens GN=TRAP1 PE=1 SV=3	Q12931 (+1)	5	8	6	14
146	Eukaryotic translation initiation factor 3 subunit C OS=Homo sapiens GN=EIF3C PE=1 SV=1	Q99613 (+1)	5	10	7	11
147	tRNA-splicing ligase RtcB homolog OS=Homo sapiens GN=RTCB PE=1 SV=1	Q9Y3I0	2	5	8	9
148	DNA replication licensing factor MCM7 OS=Homo sapiens GN=MCM7 PE=1 SV=4	P33993	7	2	11	15
149	60S ribosomal protein L13 OS=Homo sapiens GN=RPL13 PE=1 SV=4	P26373	6	7	7	8
150	Nuclease-sensitive element-binding protein 1 OS=Homo sapiens GN=YBX1 PE=1 SV=3	P67809	8	5	11	6
151	KH domain-containing, RNA-binding, signal transduction-associated protein 1 OS=Homo sapiens GN=KHDRBS1 PE=1 SV=1	Q07666	7	4	7	4
152	Glutamate dehydrogenase 1, mitochondrial OS=Homo sapiens GN=GLUD1 PE=1 SV=2	P00367	3	10	6	14
153	Insulin receptor substrate 4 OS=Homo sapiens GN=IRS4 PE=1 SV=1	O14654	2	4	8	18
154	Eukaryotic translation initiation factor 4 gamma 1 OS=Homo sapiens GN=EIF4G1 PE=1 SV=1	E7EUU4 (+3)	1	5	4	18
155	A-kinase anchor protein 1, mitochondrial OS=Homo sapiens GN=AKAP1 PE=1 SV=1	Q92667	0	14	0	16
156	AP-3 complex subunit beta-1 OS=Homo sapiens GN=AP3B1 PE=1 SV=3	O00203 (+1)	9	9	11	5
157	Isoform 2 of Elongation factor 1-gamma OS=Homo sapiens GN=EEF1G	P26641-2	4	6	7	7
158	ATP-citrate synthase OS=Homo sapiens GN=ACLY PE=1 SV=3	P53396	3	7	6	14
159	40S ribosomal protein S16 OS=Homo sapiens GN=RPS16 PE=1 SV=2	P62249	5	6	6	6
160	Mediator of DNA damage checkpoint protein 1 OS=Homo sapiens GN=MDC1 PE=1 SV=3	Q14676	6	5	13	5
161	40S ribosomal protein S9 OS=Homo sapiens GN=RPS9 PE=1 SV=1	A0A024R4M0 (+1)	5	4	4	8
162	Ribosomal protein L15 (Fragment) OS=Homo sapiens GN=RPL15 PE=1 SV=1	E7EQV9 (+1)	5	3	6	5
163	60S acidic ribosomal protein P0 OS=Homo sapiens GN=RPLP0 PE=1 SV=1	P05388	6	6	8	4
164	Heat shock protein HSP 90-alpha OS=Homo sapiens GN=HSP90AA1 PE=1 SV=5	P07900 (+1)	5	3	5	9
165	Ubiquitin-associated protein 2-like OS=Homo sapiens GN=UBAP2L PE=1 SV=2	Q14157 (+1)	1	10	1	16
166	High density lipoprotein binding protein (Vigilin), isoform CRA_a OS=Homo sapiens GN=HDLBP PE=1 SV=1	A0A024R4E5 (+1)	0	9	0	18
167	60S ribosomal protein L23a OS=Homo sapiens GN=RPL23A PE=1 SV=1	A8MUS3 (+3)	6	5	10	6
168	Nucleosome assembly protein 1-like 1 (Fragment) OS=Homo sapiens GN=NAP1L1 PE=1 SV=1	H0YIV4 (+1)	3	4	4	8
169	40S ribosomal protein S2 OS=Homo sapiens GN=RPS2 PE=1 SV=2	P15880	6	5	8	7
170	Eukaryotic initiation factor 4A-III OS=Homo sapiens GN=EIF4A3 PE=1 SV=4	P38919	3	8	7	8
171	40S ribosomal protein S4, X isoform OS=Homo sapiens GN=RPS4X PE=1 SV=2	P62701	5	3	9	7
172	Eukaryotic translation initiation factor 3 subunit A OS=Homo sapiens GN=EIF3A PE=1 SV=1	Q14152	1	3	1	16
173	Annexin A2 OS=Homo sapiens GN=ANXA2 PE=1 SV=2	P07355 (+1)	3	12	1	14
174	Serine/arginine-rich-splicing factor 7 OS=Homo sapiens GN=SRSF7 PE=1 SV=1	C9JAB2 (+2)	6	5	6	5
175	Sodium/potassium-transporting ATPase subunit alpha-1 OS=Homo sapiens GN=ATP1A1 PE=1 SV=1	P05023 (+1)	6	5	10	10
176	T-complex protein 1 subunit gamma OS=Homo sapiens GN=CCT3 PE=1 SV=4	P49368	3	4	8	11
177	40S ribosomal protein S6 OS=Homo sapiens GN=RPS6 PE=1 SV=1	P62753	7	3	7	8
178	Isoform 2 of Caseinolytic peptidase B protein homolog OS=Homo sapiens GN=CLPB	Q9H078-2	0	11	0	15
179	Tight junction protein ZO-2 OS=Homo sapiens GN=TJP2 PE=1 SV=2	Q9UDY2	0	10	0	16
180	Elongation factor 1-delta OS=Homo sapiens GN=EEF1D PE=1 SV=1	A0A087X1X7 (+2)	5	5	5	9
181	Isoform 3 of Heterogeneous nuclear ribonucleoprotein Q OS=Homo sapiens GN=SYNCRIP	O60506-3	5	5	9	9
182	Lamina-associated polypeptide 2, isoforms beta/gamma OS=Homo sapiens GN=TMPO PE=1 SV=2	P42167	6	10	7	7
183	Structural maintenance of chromosomes protein 1A OS=Homo sapiens GN=SMC1A PE=1 SV=2	Q14683	4	3	10	6
184	Paraspeckle component 1 OS=Homo sapiens GN=PSPC1 PE=1 SV=1	Q8WXF1	3	10	6	10
185	Ras-related protein Rab-1B OS=Homo sapiens GN=RAB1B PE=1 SV=1	Q9H0U4	4	3	6	7
186	U1 small nuclear ribonucleoprotein 70 kDa OS=Homo sapiens GN=SNRNP70 PE=1 SV=2	P08621	2	3	7	3
187	Protein PRRC2C OS=Homo sapiens GN=PRRC2C PE=1 SV=4	Q9Y520 (+2)	1	8	5	12
188	Ran GTPase-activating protein 1 OS=Homo sapiens GN=RANGAP1 PE=1 SV=1	P46060	3	6	1	16
189	Tight junction protein ZO-1 OS=Homo sapiens GN=TJP1 PE=1 SV=1	A0A087X0K9 (+4)	0	15	1	17
190	Matrin-3 OS=Homo sapiens GN=MATR3 PE=1 SV=1	A0A0R4J2E8 (+2)	4	5	5	11
191	Activator of 90 kDa heat shock protein ATPase homolog 1 OS=Homo sapiens GN=AHSA1 PE=1 SV=1	O95433	5	4	4	4
192	Heterogeneous nuclear ribonucleoprotein H3 OS=Homo sapiens GN=HNRNPH3 PE=1 SV=2	P31942 (+2)	4	3	7	3
193	Cytoskeleton-associated protein 4 OS=Homo sapiens GN=CKAP4 PE=1 SV=2	Q07065	8	7	8	6
194	Heat shock protein 105 kDa OS=Homo sapiens GN=HSPH1 PE=1 SV=1	Q92598 (+2)	2	6	4	14
195	Zinc finger CCCH-type antiviral protein 1 OS=Homo sapiens GN=ZC3HAV1 PE=1 SV=3	Q7Z2W4	1	14	2	14
196	Serum albumin Cont_type=Reagent and lab contaminant	P02769-CONT	9	7	9	1
197	Neuroblast differentiation-associated protein AHNAK OS=Homo sapiens GN=AHNAK PE=1 SV=2	Q09666	0	2	0	21
198	Voltage-dependent anion-selective channel protein 1 OS=Homo sapiens GN=VDAC1 PE=1 SV=2	P21796	5	5	10	5
199	60S ribosomal protein L26 OS=Homo sapiens GN=RPL26 PE=1 SV=1	P61254	4	5	4	3
200	Poly(rC)-binding protein 1 OS=Homo sapiens GN=PCBP1 PE=1 SV=2	Q15365	4	5	6	6
201	Chromodomain-helicase-DNA-binding protein 4 OS=Homo sapiens GN=CHD4 PE=1 SV=1	A0A0C4DGG9 (+2)	1	2	5	10
202	Far upstream element-binding protein 2 OS=Homo sapiens GN=KHSRP PE=1 SV=1	A0A087WTP3 (+1)	4	4	8	13
203	H/ACA ribonucleoprotein complex subunit 4 OS=Homo sapiens GN=DKC1 PE=1 SV=3	O60832	4	6	9	4
204	Endoplasmin OS=Homo sapiens GN=HSP90B1 PE=1 SV=1	P14625	4	3	8	9
205	Voltage-dependent anion-selective channel protein 2 OS=Homo sapiens GN=VDAC2 PE=1 SV=2	P45880 (+2)	7	5	8	6
206	Serine/threonine-protein phosphatase PGAM5, mitochondrial OS=Homo sapiens GN=PGAM5 PE=1 SV=2	Q96HS1	3	5	5	9
207	Histone H1x OS=Homo sapiens GN=H1FX PE=1 SV=1	Q92522	6	6	6	2
208	Sarcoplasmic/endoplasmic reticulum calcium ATPase 2 OS=Homo sapiens GN=ATP2A2 PE=1 SV=1	P16615 (+3)	5	2	7	10
209	CAD protein OS=Homo sapiens GN=CAD PE=1 SV=1	F8VPD4 (+1)	6	1	11	11
210	Structural maintenance of chromosomes flexible hinge domain-containing protein 1 OS=Homo sapiens GN=SMCHD1 PE=1 SV=2	A6NHR9	1	4	5	17
211	26S proteasome non-ATPase regulatory subunit 1 OS=Homo sapiens GN=PSMD1 PE=1 SV=2	Q99460 (+1)	0	2	1	22
212	Sorting nexin-3 OS=Homo sapiens GN=SNX3 PE=1 SV=3	O60493	0	6	0	6
213	116 kDa U5 small nuclear ribonucleoprotein component OS=Homo sapiens GN=EFTUD2 PE=1 SV=1	Q15029 (+2)	4	6	8	10
214	Kinectin OS=Homo sapiens GN=KTN1 PE=1 SV=1	Q86UP2	6	4	8	1
215	ADP-ribosylation factor 3 OS=Homo sapiens GN=ARF3 PE=1 SV=2	P61204 (+1)	4	3	5	9
216	Isoform 2 of Nuclear mitotic apparatus protein 1 OS=Homo sapiens GN=NUMA1	Q14980-2	5	4	9	4
217	Nucleolar protein 58 OS=Homo sapiens GN=NOP58 PE=1 SV=1	Q9Y2X3	6	5	9	5
218	ATPase family AAA domain-containing protein 3A OS=Homo sapiens GN=ATAD3A PE=1 SV=2	Q9NVI7 (+1)	2	8	1	11
219	Protein ELYS OS=Homo sapiens GN=AHCTF1 PE=1 SV=3	Q8WYP5 (+2)	1	7	3	15
220	Polyadenylate-binding protein OS=Homo sapiens GN=PABPC4 PE=1 SV=1	B1ANR0 (+3)	3	4	7	4
221	GTP-binding nuclear protein Ran OS=Homo sapiens GN=RAN PE=1 SV=1	B5MDF5 (+2)	5	4	5	7
222	Fructose-bisphosphate aldolase OS=Homo sapiens GN=ALDOA PE=1 SV=1	J3KPS3 (+1)	5	2	12	5
223	Glutathione S-transferase P OS=Homo sapiens GN=GSTP1 PE=1 SV=2	P09211	4	4	4	6
224	Peroxiredoxin-6 OS=Homo sapiens GN=PRDX6 PE=1 SV=3	P30041	4	4	2	10
225	Isoleucine--tRNA ligase, cytoplasmic OS=Homo sapiens GN=IARS PE=1 SV=1	J3KR24 (+1)	4	3	11	9
226	60S ribosomal protein L24 OS=Homo sapiens GN=RPL24 PE=1 SV=1	C9JNW5 (+1)	3	4	3	5
227	T-complex protein 1 subunit delta OS=Homo sapiens GN=CCT4 PE=1 SV=4	P50991 (+1)	3	5	7	8
228	Cold shock domain-containing protein E1 OS=Homo sapiens GN=CSDE1 PE=1 SV=2	O75534 (+3)	1	7	4	11
229	Lamin-B2 OS=Homo sapiens GN=LMNB2 PE=1 SV=4	Q03252	8	4	12	1
230	40S ribosomal protein S18 OS=Homo sapiens GN=RPS18 PE=1 SV=3	P62269	6	7	5	4
231	40S ribosomal protein S3a OS=Homo sapiens GN=RPS3A PE=1 SV=2	P61247	2	4	6	6
232	Moesin OS=Homo sapiens GN=MSN PE=1 SV=3	P26038	5	3	11	2
233	Trifunctional purine biosynthetic protein adenosine-3 OS=Homo sapiens GN=GART PE=1 SV=1	P22102	2	1	8	12
234	Msx2-interacting protein OS=Homo sapiens GN=SPEN PE=1 SV=1	Q96T58	4	4	8	1
235	ATP-dependent RNA helicase DDX39A OS=Homo sapiens GN=DDX39A PE=1 SV=2	O00148	4	4	4	5
236	Ornithine aminotransferase, mitochondrial OS=Homo sapiens GN=OAT PE=1 SV=1	P04181	9	5	6	3
237	Leucine-rich repeat-containing protein 59 OS=Homo sapiens GN=LRRC59 PE=1 SV=1	Q96AG4	4	4	7	6
238	U4/U6.U5 tri-snRNP-associated protein 1 OS=Homo sapiens GN=SART1 PE=1 SV=1	O43290	3	6	5	8
239	C-1-tetrahydrofolate synthase, cytoplasmic OS=Homo sapiens GN=MTHFD1 PE=1 SV=3	P11586	3	3	5	7
240	Isoform 5 of Splicing factor 1 OS=Homo sapiens GN=SF1	Q15637-5	2	2	5	7
241	Transformer-2 protein homolog beta OS=Homo sapiens GN=TRA2B PE=1 SV=1	P62995 (+1)	5	1	5	4
242	40S ribosomal protein S15a OS=Homo sapiens GN=RPS15A PE=1 SV=2	P62244	3	2	4	5
243	Casein kinase II subunit alpha OS=Homo sapiens GN=CSNK2A1 PE=1 SV=1	E7EU96 (+1)	1	1	3	10
244	Splicing factor 3B subunit 3 OS=Homo sapiens GN=SF3B3 PE=1 SV=4	Q15393	2	3	2	9
245	Nascent polypeptide-associated complex subunit alpha, muscle-specific form OS=Homo sapiens GN=NACA PE=1 SV=1	E9PAV3	0	5	2	8
246	La-related protein 1 OS=Homo sapiens GN=LARP1 PE=1 SV=2	Q6PKG0	0	4	2	11
247	Nuclear fragile X mental retardation-interacting protein 2 OS=Homo sapiens GN=NUFIP2 PE=1 SV=1	Q7Z417	0	9	0	11
248	Regulator of chromosome condensation (Fragment) OS=Homo sapiens GN=RCC1 PE=1 SV=1	C9JW69 (+2)	6	6	6	5
249	Isoform A of Protein SON OS=Homo sapiens GN=SON	P18583-2 (+1)	4	3	5	7
250	40S ribosomal protein S14 OS=Homo sapiens GN=RPS14 PE=1 SV=3	P62263	7	4	5	5
251	Ribosomal RNA processing protein 1 homolog B OS=Homo sapiens GN=RRP1B PE=1 SV=3	Q14684 (+1)	6	5	9	4
252	Structural maintenance of chromosomes protein OS=Homo sapiens GN=SMC4 PE=1 SV=1	E9PD53 (+1)	4	2	7	4
253	Serine/arginine-rich splicing factor 9 OS=Homo sapiens GN=SRSF9 PE=1 SV=1	Q13242	3	5	10	2
254	Coatomer subunit alpha OS=Homo sapiens GN=COPA PE=1 SV=2	P53621 (+1)	2	2	6	9
255	Aspartate--tRNA ligase, cytoplasmic OS=Homo sapiens GN=DARS PE=1 SV=2	P14868	1	3	12	2
256	Ataxin-2-like protein OS=Homo sapiens GN=ATXN2L PE=1 SV=2	Q8WWM7	0	8	3	11
257	Eukaryotic translation initiation factor 4 gamma 2 (Fragment) OS=Homo sapiens GN=EIF4G2 PE=1 SV=1	D3DQV9 (+1)	0	5	0	18
258	Ras-related protein Rab-7a OS=Homo sapiens GN=RAB7A PE=1 SV=1	P51149	6	6	6	4
259	Archain 1, isoform CRA_a OS=Homo sapiens GN=ARCN1 PE=1 SV=1	B0YIW6 (+1)	2	5	4	5
260	Myosin-9 OS=Homo sapiens GN=MYH9 PE=1 SV=4	P35579 (+1)	3	4	9	3
261	Mitochondrial import receptor subunit TOM40 homolog OS=Homo sapiens GN=TOMM40 PE=1 SV=1	O96008	1	4	2	10
262	Protein LYRIC OS=Homo sapiens GN=MTDH PE=1 SV=2	Q86UE4	4	6	6	3
263	Acetyl-CoA acetyltransferase, mitochondrial OS=Homo sapiens GN=ACAT1 PE=1 SV=1	P24752	3	2	10	6
264	60S ribosomal protein L13a (Fragment) OS=Homo sapiens GN=RPL13A PE=1 SV=2	M0QYS1	2	4	5	5
265	DNA replication licensing factor MCM4 OS=Homo sapiens GN=MCM4 PE=1 SV=5	P33991	3	2	5	8
266	Nucleolar GTP-binding protein 1 OS=Homo sapiens GN=GTPBP4 PE=1 SV=3	Q9BZE4	4	4	7	2
267	Serine-threonine kinase receptor-associated protein OS=Homo sapiens GN=STRAP PE=1 SV=1	Q9Y3F4 (+1)	1	5	2	11
268	26S protease regulatory subunit 7 OS=Homo sapiens GN=PSMC2 PE=1 SV=3	P35998	1	2	3	12
269	Serine hydroxymethyltransferase, mitochondrial OS=Homo sapiens GN=SHMT2 PE=1 SV=3	P34897 (+1)	1	6	1	8
270	Stress-induced-phosphoprotein 1 OS=Homo sapiens GN=STIP1 PE=1 SV=1	P31948 (+1)	1	4	1	9
271	Enhancer of mRNA-decapping protein 4 OS=Homo sapiens GN=EDC4 PE=1 SV=1	Q6P2E9	0	3	1	16
272	T-complex protein 1 subunit eta OS=Homo sapiens GN=CCT7 PE=1 SV=2	Q99832	0	1	4	10
273	40S ribosomal protein S7 OS=Homo sapiens GN=RPS7 PE=1 SV=1	P62081	1	0	5	7
274	Talin-1 OS=Homo sapiens GN=TLN1 PE=1 SV=3	Q9Y490	0	1	1	15
275	Hematological and neurological-expressed 1-like protein OS=Homo sapiens GN=HN1L PE=1 SV=2	A6NGP5 (+2)	0	8	0	5
276	TAR DNA-binding protein 43 (Fragment) OS=Homo sapiens GN=TARDBP PE=1 SV=1	A0A087WX29 (+1)	4	6	6	5
277	40S ribosomal protein S13 OS=Homo sapiens GN=RPS13 PE=1 SV=2	P62277	3	4	5	6
278	60S ribosomal protein L17 (Fragment) OS=Homo sapiens GN=RPL17 PE=3 SV=1	A0A087WXM6 (+5)	4	3	6	6
279	Protein disulfide-isomerase A3 OS=Homo sapiens GN=PDIA3 PE=1 SV=4	P30101	6	3	6	3
280	Obg-like ATPase 1 OS=Homo sapiens GN=OLA1 PE=1 SV=1	J3KQ32 (+1)	4	4	5	2
281	Probable ATP-dependent RNA helicase DDX27 OS=Homo sapiens GN=DDX27 PE=1 SV=1	B7Z6D5 (+1)	1	4	4	7
282	ATP-binding cassette sub-family E member 1 OS=Homo sapiens GN=ABCE1 PE=1 SV=1	P61221	1	3	3	8
283	Arginine--tRNA ligase, cytoplasmic OS=Homo sapiens GN=RARS PE=1 SV=2	P54136	1	3	6	9
284	Leucine--tRNA ligase, cytoplasmic OS=Homo sapiens GN=LARS PE=1 SV=2	Q9P2J5	0	1	5	10
285	Peroxiredoxin-1 (Fragment) OS=Homo sapiens GN=PRDX1 PE=1 SV=1	A0A0A0MSI0 (+2)	5	6	6	4
286	Coiled-coil domain-containing protein 124 OS=Homo sapiens GN=CCDC124 PE=1 SV=1	Q96CT7	4	5	4	4
287	Importin subunit alpha-1 OS=Homo sapiens GN=KPNA2 PE=1 SV=1	P52292	3	4	3	6
288	Stomatin-like protein 2, mitochondrial OS=Homo sapiens GN=STOML2 PE=1 SV=1	Q9UJZ1	4	2	8	4
289	Chromodomain-helicase-DNA-binding protein 1 OS=Homo sapiens GN=CHD1 PE=1 SV=2	O14646 (+1)	3	3	5	2
290	Importin subunit beta-1 OS=Homo sapiens GN=KPNB1 PE=1 SV=2	Q14974	2	2	3	9
291	AP-3 complex subunit delta-1 OS=Homo sapiens GN=AP3D1 PE=1 SV=1	O14617 (+3)	3	2	4	5
292	Ribosome biogenesis regulatory protein homolog OS=Homo sapiens GN=RRS1 PE=1 SV=2	Q15050	5	4	5	2
293	Nucleolar protein 6 OS=Homo sapiens GN=NOL6 PE=1 SV=2	Q9H6R4 (+1)	1	3	6	11
294	BTB/POZ domain-containing protein KCTD12 OS=Homo sapiens GN=KCTD12 PE=1 SV=1	Q96CX2	2	1	6	7
295	Host cell factor 1 OS=Homo sapiens GN=HCFC1 PE=1 SV=2	A6NEM2 (+3)	0	4	4	9
296	Desmoglein-2 OS=Homo sapiens GN=DSG2 PE=1 SV=2	Q14126	0	3	0	14
297	Coiled-coil and C2 domain-containing protein 1A OS=Homo sapiens GN=CC2D1A PE=1 SV=1	Q6P1N0	0	7	0	10
298	Protein bicaudal D homolog 2 OS=Homo sapiens GN=BICD2 PE=1 SV=1	Q8TD16 (+1)	0	2	0	17
299	26S protease regulatory subunit 8 OS=Homo sapiens GN=PSMC5 PE=1 SV=1	P62195 (+1)	0	1	0	13
300	Dolichyl-diphosphooligosaccharide--protein glycosyltransferase 48 kDa subunit OS=Homo sapiens GN=DDOST PE=1 SV=1	A0A0C4DGS1 (+2)	4	4	4	5
301	Trifunctional enzyme subunit alpha, mitochondrial OS=Homo sapiens GN=HADHA PE=1 SV=2	P40939	3	5	6	3
302	Heterogeneous nuclear ribonucleoprotein A0 OS=Homo sapiens GN=HNRNPA0 PE=1 SV=1	Q13151	5	4	4	6
303	Eukaryotic translation initiation factor 4B OS=Homo sapiens GN=EIF4B PE=1 SV=2	P23588	2	7	4	7
304	PC4 and SFRS1-interacting protein OS=Homo sapiens GN=PSIP1 PE=1 SV=1	O75475	1	4	7	6
305	26S proteasome non-ATPase regulatory subunit 2 OS=Homo sapiens GN=PSMD2 PE=1 SV=3	Q13200	1	3	1	12
306	Protein phosphatase 1G OS=Homo sapiens GN=PPM1G PE=1 SV=1	O15355	1	5	2	8
307	Structural maintenance of chromosomes protein 3 OS=Homo sapiens GN=SMC3 PE=1 SV=2	Q9UQE7	3	0	6	3
308	Poly(U)-binding-splicing factor PUF60 (Fragment) OS=Homo sapiens GN=PUF60 PE=1 SV=1	A0A0J9YVP6 (+13)	2	1	6	5
309	ATP-dependent RNA helicase DDX1 OS=Homo sapiens GN=DDX1 PE=1 SV=2	Q92499	0	1	4	7
310	26S protease regulatory subunit 6A OS=Homo sapiens GN=PSMC3 PE=1 SV=1	E9PM69 (+2)	0	2	2	9
311	Tumor protein D54 OS=Homo sapiens GN=TPD52L2 PE=1 SV=2	O43399 (+2)	0	5	0	9
312	Cytoskeleton-associated protein 5 OS=Homo sapiens GN=CKAP5 PE=1 SV=3	Q14008 (+2)	0	0	2	17
313	Eukaryotic translation initiation factor 2 subunit 3 OS=Homo sapiens GN=EIF2S3 PE=1 SV=3	P41091	6	3	5	5
314	Peroxisomal multifunctional enzyme type 2 OS=Homo sapiens GN=HSD17B4 PE=1 SV=3	P51659	4	5	4	7
315	60S ribosomal protein L27 OS=Homo sapiens GN=RPL27 PE=1 SV=2	P61353	5	4	3	6
316	Heterogeneous nuclear ribonucleoprotein D-like OS=Homo sapiens GN=HNRNPDL PE=1 SV=1	A0A087WUK2 (+3)	3	3	3	5
317	ATP synthase subunit gamma, mitochondrial OS=Homo sapiens GN=ATP5C1 PE=1 SV=1	P36542	4	2	4	5
318	Sideroflexin-1 OS=Homo sapiens GN=SFXN1 PE=1 SV=4	Q9H9B4	3	2	7	7
319	Flotillin-2 OS=Homo sapiens GN=FLOT2 PE=1 SV=2	Q14254	6	3	5	2
320	EBNA1 binding protein 2, isoform CRA_d OS=Homo sapiens GN=EBNA1BP2 PE=1 SV=1	H7C2Q8 (+1)	2	4	4	7
321	Eukaryotic translation initiation factor 5B OS=Homo sapiens GN=EIF5B PE=1 SV=1	A0A087WUT6 (+1)	4	4	8	2
322	Pre-mRNA-splicing factor CWC22 homolog OS=Homo sapiens GN=CWC22 PE=1 SV=3	Q9HCG8	2	6	5	2
323	La-related protein 7 OS=Homo sapiens GN=LARP7 PE=1 SV=1	Q4G0J3 (+1)	3	3	7	1
324	Transcription intermediary factor 1-beta OS=Homo sapiens GN=TRIM28 PE=1 SV=5	Q13263	1	1	3	10
325	Myb-binding protein 1A OS=Homo sapiens GN=MYBBP1A PE=1 SV=2	Q9BQG0 (+1)	1	1	5	6
326	rRNA 2'-O-methyltransferase fibrillarin (Fragment) OS=Homo sapiens GN=FBL PE=1 SV=1	M0QXL5 (+4)	1	3	6	7
327	Leucine-rich PPR motif-containing protein, mitochondrial OS=Homo sapiens GN=LRPPRC PE=1 SV=3	P42704	0	3	4	9
328	DnaJ homolog subfamily A member 1 OS=Homo sapiens GN=DNAJA1 PE=1 SV=2	P31689	0	3	4	9
329	Isoform 2 of Afadin OS=Homo sapiens GN=AFDN	P55196-1	0	4	0	11
330	Calponin-3 OS=Homo sapiens GN=CNN3 PE=1 SV=1	Q15417	0	6	0	7
331	Acetyl-CoA carboxylase 2 OS=Homo sapiens GN=ACACB PE=1 SV=3	O00763 (+2)	12	0	0	0
332	RNA-binding protein 34 OS=Homo sapiens GN=RBM34 PE=1 SV=2	P42696	5	3	6	4
333	FACT complex subunit SPT16 OS=Homo sapiens GN=SUPT16H PE=1 SV=1	Q9Y5B9	3	7	3	4
334	Heterogeneous nuclear ribonucleoprotein F OS=Homo sapiens GN=HNRNPF PE=1 SV=3	P52597	4	3	5	5
335	Pre-mRNA-processing factor 40 homolog A OS=Homo sapiens GN=PRPF40A PE=1 SV=2	O75400 (+2)	2	5	4	5
336	Glycogen phosphorylase, liver form OS=Homo sapiens GN=PYGL PE=1 SV=4	P06737 (+1)	3	2	2	7
337	RNA-binding protein EWS OS=Homo sapiens GN=EWSR1 PE=1 SV=1	B0QYK0 (+4)	3	3	5	2
338	Ras GTPase-activating protein-binding protein 2 OS=Homo sapiens GN=G3BP2 PE=1 SV=2	Q9UN86 (+1)	1	3	4	8
339	Poly(rC)-binding protein 2 OS=Homo sapiens GN=PCBP2 PE=1 SV=1	Q15366 (+3)	1	2	2	5
340	YTH domain-containing family protein 2 OS=Homo sapiens GN=YTHDF2 PE=1 SV=2	Q9Y5A9 (+1)	2	6	1	5
341	60S ribosomal protein L23 OS=Homo sapiens GN=RPL23 PE=1 SV=1	P62829	1	1	4	5
342	Calcium-binding mitochondrial carrier protein Aralar2 OS=Homo sapiens GN=SLC25A13 PE=1 SV=2	Q9UJS0 (+1)	1	2	4	10
343	Regulator of nonsense transcripts 1 OS=Homo sapiens GN=UPF1 PE=1 SV=2	Q92900 (+1)	0	3	5	9
344	UPF0568 protein C14orf166 OS=Homo sapiens GN=C14orf166 PE=1 SV=1	Q9Y224	0	2	4	9
345	Gem-associated protein 5 OS=Homo sapiens GN=GEMIN5 PE=1 SV=3	Q8TEQ6	0	3	1	10
346	U2 snRNP-associated SURP motif-containing protein OS=Homo sapiens GN=U2SURP PE=1 SV=2	O15042 (+1)	0	1	1	11
347	La-related protein 4 OS=Homo sapiens GN=LARP4 PE=1 SV=3	Q71RC2 (+1)	0	3	1	9
348	Probable ATP-dependent RNA helicase DDX6 OS=Homo sapiens GN=DDX6 PE=1 SV=2	P26196	0	5	0	8
349	DnaJ homolog subfamily C member 7 OS=Homo sapiens GN=DNAJC7 PE=1 SV=2	Q99615	0	4	0	12
350	Cysteine and histidine-rich domain-containing protein 1 OS=Homo sapiens GN=CHORDC1 PE=1 SV=2	Q9UHD1 (+1)	0	7	0	7
351	3-hydroxyacyl-CoA dehydrogenase type-2 OS=Homo sapiens GN=HSD17B10 PE=1 SV=3	Q99714	3	4	5	5
352	D-3-phosphoglycerate dehydrogenase OS=Homo sapiens GN=PHGDH PE=1 SV=4	O43175	3	3	6	4
353	Caprin-1 OS=Homo sapiens GN=CAPRIN1 PE=1 SV=2	Q14444 (+1)	3	2	3	5
354	RNA-binding protein Raly (Fragment) OS=Homo sapiens GN=RALY PE=1 SV=1	Q5QPL9 (+2)	5	4	4	2
355	RNA-binding protein 28 OS=Homo sapiens GN=RBM28 PE=1 SV=3	Q9NW13 (+1)	3	5	6	2
356	Guanine nucleotide-binding protein-like 3 OS=Homo sapiens GN=GNL3 PE=1 SV=2	Q9BVP2 (+1)	2	2	4	5
357	Isoform 2 of Putative ATP-dependent RNA helicase DHX30 OS=Homo sapiens GN=DHX30	Q7L2E3-2	1	2	3	7
358	Cytochrome b-c1 complex subunit 2, mitochondrial OS=Homo sapiens GN=UQCRC2 PE=1 SV=3	P22695	4	1	5	5
359	pre-rRNA processing protein FTSJ3 OS=Homo sapiens GN=FTSJ3 PE=1 SV=2	Q8IY81	1	3	0	10
360	RNA-binding protein 25 OS=Homo sapiens GN=RBM25 PE=1 SV=3	P49756	0	2	6	8
361	ATP-dependent RNA helicase DHX29 OS=Homo sapiens GN=DHX29 PE=1 SV=1	A0A087WYN9 (+1)	0	2	1	10
362	Eukaryotic translation initiation factor 4 gamma 3 OS=Homo sapiens GN=EIF4G3 PE=1 SV=1	A0A0U1RQK7	1	1	0	14
363	26S protease regulatory subunit 10B OS=Homo sapiens GN=PSMC6 PE=1 SV=1	A0A087X2I1 (+1)	0	3	0	11
364	Nuclear pore complex protein Nup214 OS=Homo sapiens GN=NUP214 PE=1 SV=2	P35658 (+4)	0	2	0	13
365	Lysine-rich nucleolar protein 1 OS=Homo sapiens GN=KNOP1 PE=1 SV=1	Q1ED39	3	3	3	6
366	Ribosome production factor 2 homolog OS=Homo sapiens GN=RPF2 PE=1 SV=2	Q9H7B2	3	3	6	4
367	Cytochrome b-c1 complex subunit 1, mitochondrial OS=Homo sapiens GN=UQCRC1 PE=1 SV=3	P31930	3	2	5	3
368	Ubiquitin-like modifier-activating enzyme 1 OS=Homo sapiens GN=UBA1 PE=1 SV=3	P22314 (+1)	3	2	3	7
369	ATP-binding cassette sub-family F member 1 OS=Homo sapiens GN=ABCF1 PE=1 SV=2	Q8NE71 (+1)	3	2	3	6
370	SRSF protein kinase 1 (Fragment) OS=Homo sapiens GN=SRPK1 PE=1 SV=1	H3BLV9 (+3)	4	4	5	2
371	Cell growth-regulating nucleolar protein OS=Homo sapiens GN=LYAR PE=1 SV=2	Q9NX58	6	4	3	2
372	Inorganic pyrophosphatase OS=Homo sapiens GN=PPA1 PE=1 SV=2	Q15181	2	2	2	6
373	Cleavage and polyadenylation specificity factor subunit 5 OS=Homo sapiens GN=NUDT21 PE=1 SV=1	O43809	2	2	4	6
374	DNA replication licensing factor MCM6 OS=Homo sapiens GN=MCM6 PE=1 SV=1	Q14566	2	1	5	5
375	Nuclear migration protein nudC OS=Homo sapiens GN=NUDC PE=1 SV=1	Q9Y266	1	6	1	4
376	NEDD8-conjugating enzyme Ubc12 OS=Homo sapiens GN=UBE2M PE=1 SV=1	P61081	0	7	2	5
377	Casein kinase I isoform alpha OS=Homo sapiens GN=CSNK1A1 PE=1 SV=2	P48729	0	5	1	6
378	Signal recognition particle 54 kDa protein OS=Homo sapiens GN=SRP54 PE=1 SV=1	P61011	0	2	0	12
379	Extended synaptotagmin-1 OS=Homo sapiens GN=ESYT1 PE=1 SV=1	Q9BSJ8 (+1)	0	2	0	10
380	Carboxypeptidase D OS=Homo sapiens GN=CPD PE=1 SV=2	O75976	0	5	0	7
381	RNA polymerase II-associated protein 3 OS=Homo sapiens GN=RPAP3 PE=1 SV=2	Q9H6T3 (+1)	0	4	0	10
382	Pentatricopeptide repeat domain-containing protein 3, mitochondrial OS=Homo sapiens GN=PTCD3 PE=1 SV=3	Q96EY7	2	5	3	2
383	Peptidyl-prolyl cis-trans isomerase FKBP4 OS=Homo sapiens GN=FKBP4 PE=1 SV=3	Q02790	2	4	5	3
384	Core histone macro-H2A.1 OS=Homo sapiens GN=H2AFY PE=1 SV=4	O75367 (+2)	2	2	5	2
385	High mobility group protein B2 OS=Homo sapiens GN=HMGB2 PE=1 SV=2	P26583	2	3	6	2
386	26S proteasome non-ATPase regulatory subunit 3 OS=Homo sapiens GN=PSMD3 PE=1 SV=2	O43242	2	1	3	5
387	Complement component 1 Q subcomponent-binding protein, mitochondrial OS=Homo sapiens GN=C1QBP PE=1 SV=1	Q07021	3	1	3	5
388	Putative RNA-binding protein Luc7-like 2 OS=Homo sapiens GN=LUC7L2 PE=1 SV=2	Q9Y383	1	1	6	1
389	Serine/arginine-rich splicing factor 10 OS=Homo sapiens GN=SRSF10 PE=1 SV=1	O75494 (+2)	1	2	6	4
390	Scaffold attachment factor B2 OS=Homo sapiens GN=SAFB2 PE=1 SV=1	Q14151	2	1	7	1
391	HCLS1-associated protein X-1 OS=Homo sapiens GN=HAX1 PE=1 SV=2	O00165 (+1)	1	2	1	9
392	Microtubule-associated protein 1B OS=Homo sapiens GN=MAP1B PE=1 SV=2	P46821	1	1	1	11
393	Structural maintenance of chromosomes protein 2 OS=Homo sapiens GN=SMC2 PE=1 SV=2	O95347	2	1	5	5
394	DNA mismatch repair protein Msh2 OS=Homo sapiens GN=MSH2 PE=1 SV=1	P43246	1	0	3	6
395	MICOS complex subunit OS=Homo sapiens GN=CHCHD3 PE=1 SV=1	C9JRZ6 (+2)	1	6	1	6
396	ATP-dependent RNA helicase DDX50 OS=Homo sapiens GN=DDX50 PE=1 SV=1	Q9BQ39	0	1	2	7
397	Tubulin beta-2A chain OS=Homo sapiens GN=TUBB2A PE=1 SV=1	Q13885	0	0	4	6
398	Prelamin-A/C OS=Homo sapiens GN=LMNA PE=1 SV=1	P02545 (+4)	3	2	7	0
399	Far upstream element-binding protein 3 OS=Homo sapiens GN=FUBP3 PE=1 SV=2	Q96I24	0	4	2	7
400	Isoleucine--tRNA ligase, mitochondrial OS=Homo sapiens GN=IARS2 PE=1 SV=2	Q9NSE4	0	4	0	7
401	RNA-binding protein 27 OS=Homo sapiens GN=RBM27 PE=1 SV=2	Q9P2N5	0	6	0	7
402	ATP-dependent Clp protease ATP-binding subunit clpX-like, mitochondrial OS=Homo sapiens GN=CLPX PE=1 SV=2	O76031	0	2	0	10
403	Protein PRRC2A OS=Homo sapiens GN=PRRC2A PE=1 SV=3	P48634	0	1	0	13
404	Serine/arginine-rich splicing factor 11 OS=Homo sapiens GN=SRSF11 PE=1 SV=1	Q05519 (+2)	3	3	6	3
405	Pyruvate dehydrogenase E1 component subunit beta, mitochondrial OS=Homo sapiens GN=PDHB PE=1 SV=3	P11177 (+1)	2	4	5	4
406	Zinc finger RNA-binding protein OS=Homo sapiens GN=ZFR PE=1 SV=2	Q96KR1	3	2	5	2
407	Ras-related protein Rab-5C OS=Homo sapiens GN=RAB5C PE=1 SV=2	P51148 (+1)	5	2	2	5
408	Malate dehydrogenase, mitochondrial OS=Homo sapiens GN=MDH2 PE=1 SV=3	P40926	4	3	5	1
409	Fragile X mental retardation syndrome-related protein 1 OS=Homo sapiens GN=FXR1 PE=1 SV=1	B4DXZ6 (+1)	1	2	3	5
410	Zinc finger protein 638 OS=Homo sapiens GN=ZNF638 PE=1 SV=2	Q14966 (+1)	1	1	5	4
411	26S proteasome non-ATPase regulatory subunit 4 OS=Homo sapiens GN=PSMD4 PE=1 SV=1	P55036 (+1)	1	3	1	6
412	Calcyclin-binding protein OS=Homo sapiens GN=CACYBP PE=1 SV=2	Q9HB71 (+1)	1	3	1	5
413	Nuclear pore complex protein Nup153 OS=Homo sapiens GN=NUP153 PE=1 SV=2	P49790	1	1	1	7
414	Nucleoside diphosphate kinase OS=Homo sapiens GN=NME4 PE=1 SV=1	F2Z2X0 (+2)	1	4	2	5
415	ATP-dependent RNA helicase DDX18 OS=Homo sapiens GN=DDX18 PE=1 SV=2	Q9NVP1	0	2	3	6
416	Methionine--tRNA ligase, cytoplasmic OS=Homo sapiens GN=MARS PE=1 SV=2	P56192	1	0	8	3
417	Heat shock 70 kDa protein 4 OS=Homo sapiens GN=HSPA4 PE=1 SV=4	P34932	0	2	0	10
418	Clathrin interactor 1 OS=Homo sapiens GN=CLINT1 PE=1 SV=1	Q14677 (+1)	0	4	0	9
419	E3 ubiquitin-protein ligase CHIP OS=Homo sapiens GN=STUB1 PE=1 SV=2	Q9UNE7	0	2	0	7
420	Isoform 2 of Transcription factor BTF3 OS=Homo sapiens GN=BTF3	P20290-2	0	2	0	7
421	Sorting nexin-1 OS=Homo sapiens GN=SNX1 PE=1 SV=3	Q13596 (+1)	0	1	0	9
422	Keratin, type II cytoskeletal 8 OS=Homo sapiens GN=KRT8 PE=1 SV=7	P05787 (+1)	5	3	3	2
423	Eukaryotic translation initiation factor 3 subunit I OS=Homo sapiens GN=EIF3I PE=1 SV=1	Q13347	2	4	3	6
424	Voltage-dependent anion-selective channel protein 3 OS=Homo sapiens GN=VDAC3 PE=1 SV=1	Q9Y277 (+1)	4	3	2	5
425	Cofilin-1 OS=Homo sapiens GN=CFL1 PE=1 SV=1	E9PK25 (+2)	2	2	2	5
426	Exosome complex exonuclease RRP44 OS=Homo sapiens GN=DIS3 PE=1 SV=2	Q9Y2L1	1	2	3	6
427	SAFB-like transcription modulator OS=Homo sapiens GN=SLTM PE=1 SV=2	Q9NWH9	1	1	7	2
428	Calnexin OS=Homo sapiens GN=CANX PE=1 SV=2	P27824 (+1)	2	1	2	5
429	Ubiquitin carboxyl-terminal hydrolase 10 OS=Homo sapiens GN=USP10 PE=1 SV=2	Q14694 (+2)	1	3	3	5
430	L-lactate dehydrogenase A chain OS=Homo sapiens GN=LDHA PE=1 SV=2	P00338 (+1)	3	5	3	1
431	Nuclear pore complex protein Nup93 OS=Homo sapiens GN=NUP93 PE=1 SV=2	Q8N1F7	0	1	2	7
432	Spectrin alpha chain, non-erythrocytic 1 OS=Homo sapiens GN=SPTAN1 PE=1 SV=1	A0A0D9SF54 (+4)	0	1	5	3
433	Multifunctional protein ADE2 OS=Homo sapiens GN=PAICS PE=1 SV=3	P22234	0	2	2	8
434	Coilin OS=Homo sapiens GN=COIL PE=1 SV=1	P38432	0	1	5	0
435	28S ribosomal protein S28, mitochondrial OS=Homo sapiens GN=MRPS28 PE=1 SV=1	Q9Y2Q9	0	3	1	5
436	Mitochondrial ribonuclease P protein 1 OS=Homo sapiens GN=TRMT10C PE=1 SV=2	Q7L0Y3	0	2	0	5
437	Trinucleotide repeat-containing gene 6B protein OS=Homo sapiens GN=TNRC6B PE=1 SV=4	Q9UPQ9 (+1)	0	3	0	8
438	Ubiquitin-associated protein 2 OS=Homo sapiens GN=UBAP2 PE=1 SV=1	Q5T6F2	0	4	0	8
439	Protein Red OS=Homo sapiens GN=IK PE=1 SV=3	Q13123	1	2	0	5
440	Nuclear pore complex protein Nup205 OS=Homo sapiens GN=NUP205 PE=1 SV=3	Q92621	1	2	3	5
441	Serpin H1 OS=Homo sapiens GN=SERPINH1 PE=1 SV=2	P50454	1	3	3	6
442	Casein kinase II subunit alpha' OS=Homo sapiens GN=CSNK2A2 PE=1 SV=1	P19784	1	3	1	6
443	Histone deacetylase complex subunit SAP18 OS=Homo sapiens GN=SAP18 PE=1 SV=1	O00422 (+1)	1	2	6	2
444	Septin-9 OS=Homo sapiens GN=SEPT9 PE=1 SV=2	Q9UHD8 (+3)	1	2	1	7
445	Ezrin OS=Homo sapiens GN=EZR PE=1 SV=3	E7EQR4 (+1)	5	1	3	1
446	Eukaryotic translation initiation factor 3 subunit B OS=Homo sapiens GN=EIF3B PE=1 SV=3	P55884 (+1)	0	1	4	7
447	PEST proteolytic signal-containing nuclear protein OS=Homo sapiens GN=PCNP PE=1 SV=2	Q8WW12	0	5	0	5
448	26S protease regulatory subunit 6B OS=Homo sapiens GN=PSMC4 PE=1 SV=2	P43686	0	2	0	10
449	Drebrin-like protein OS=Homo sapiens GN=DBNL PE=1 SV=1	Q9UJU6	0	5	0	5
450	Microtubule-associated protein RP/EB family member 1 OS=Homo sapiens GN=MAPRE1 PE=1 SV=3	Q15691	0	2	0	9
451	26S protease regulatory subunit 4 OS=Homo sapiens GN=PSMC1 PE=1 SV=1	P62191 (+1)	0	1	0	11
452	Puromycin-sensitive aminopeptidase OS=Homo sapiens GN=NPEPPS PE=1 SV=1	E9PLK3 (+1)	1	1	3	5
453	39S ribosomal protein L15, mitochondrial OS=Homo sapiens GN=MRPL15 PE=1 SV=1	Q9P015	1	4	5	1
454	Insulin-like growth factor 2 mRNA-binding protein 3 OS=Homo sapiens GN=IGF2BP3 PE=1 SV=2	O00425	1	0	2	5
455	NAD(P) transhydrogenase, mitochondrial OS=Homo sapiens GN=NNT PE=1 SV=3	Q13423	0	0	2	6
456	Transcription elongation regulator 1 OS=Homo sapiens GN=TCERG1 PE=1 SV=2	O14776 (+1)	0	3	1	5
457	Heat shock protein beta-1 OS=Homo sapiens GN=HSPB1 PE=1 SV=2	P04792	2	4	0	6
458	Serine/threonine-protein phosphatase PP1-beta catalytic subunit OS=Homo sapiens GN=PPP1CB PE=1 SV=3	P62140	1	4	0	6
459	SNW domain-containing protein 1 OS=Homo sapiens GN=SNW1 PE=1 SV=1	Q13573	1	2	0	7
460	Mitochondrial import inner membrane translocase subunit TIM44 OS=Homo sapiens GN=TIMM44 PE=1 SV=2	O43615	0	3	0	8
461	Calcium homeostasis endoplasmic reticulum protein OS=Homo sapiens GN=CHERP PE=1 SV=1	J3QK89 (+1)	0	0	0	7
462	PDZ and LIM domain protein 1 OS=Homo sapiens GN=PDLIM1 PE=1 SV=4	O00151	0	8	0	4
463	Cingulin OS=Homo sapiens GN=CGN PE=1 SV=2	Q9P2M7	0	3	0	9
464	Mitochondrial genome maintenance exonuclease 1 OS=Homo sapiens GN=MGME1 PE=1 SV=1	Q9BQP7	0	3	0	7
465	5'-3' exoribonuclease 1 OS=Homo sapiens GN=XRN1 PE=1 SV=1	Q8IZH2 (+1)	0	2	0	6
466	Serine/threonine-protein kinase PRP4 homolog OS=Homo sapiens GN=PRPF4B PE=1 SV=3	Q13523	2	2	5	1
467	Cisplatin resistance-associated overexpressed protein, isoform CRA_b OS=Homo sapiens GN=LUC7L3 PE=1 SV=1	J3KPP4 (+1)	1	1	6	1
468	Protein SET OS=Homo sapiens GN=SET PE=1 SV=1	A0A0C4DFV9 (+4)	1	2	2	5
469	5'-3' exoribonuclease 2 OS=Homo sapiens GN=XRN2 PE=1 SV=1	Q9H0D6 (+1)	1	2	1	6
470	Glutamine--tRNA ligase (Fragment) OS=Homo sapiens GN=QARS PE=1 SV=1	A0A1B0GVU9 (+3)	1	0	5	3
471	Isoform 2 of Mitochondrial import inner membrane translocase subunit TIM50 OS=Homo sapiens GN=TIMM50	Q3ZCQ8-2	0	1	2	6
472	ATP-dependent DNA helicase Q1 OS=Homo sapiens GN=RECQL PE=1 SV=3	P46063	1	0	6	0
473	cDNA FLJ60124, highly similar to Mitochondrial dicarboxylate carrier OS=Homo sapiens PE=2 SV=1	B4DLN1	2	0	2	5
474	Zinc finger CCCH domain-containing protein 11A OS=Homo sapiens GN=ZC3H11A PE=1 SV=1	E9PQ61 (+1)	1	1	0	6
475	CD2 antigen cytoplasmic tail-binding protein 2 OS=Homo sapiens GN=CD2BP2 PE=1 SV=1	O95400	0	5	0	5
476	Dyslexia-associated protein KIAA0319-like protein (Fragment) OS=Homo sapiens GN=KIAA0319L PE=1 SV=1	E7EN73 (+2)	0	0	0	9
477	Coatomer subunit beta OS=Homo sapiens GN=COPB1 PE=1 SV=3	P53618	1	1	1	6
478	Histidine--tRNA ligase, cytoplasmic OS=Homo sapiens GN=HARS PE=1 SV=2	P12081 (+1)	3	1	5	1
479	tRNA (cytosine(34)-C(5))-methyltransferase OS=Homo sapiens GN=NSUN2 PE=1 SV=2	Q08J23 (+1)	1	1	1	5
480	Chromobox protein homolog 3 OS=Homo sapiens GN=CBX3 PE=1 SV=4	Q13185	0	2	2	5
481	Eukaryotic translation initiation factor 3 subunit F OS=Homo sapiens GN=EIF3F PE=1 SV=1	O00303	0	1	3	5
482	(E3-independent) E2 ubiquitin-conjugating enzyme OS=Homo sapiens GN=UBE2O PE=1 SV=3	Q9C0C9	1	1	0	7
483	U4/U6.U5 tri-snRNP-associated protein 2 OS=Homo sapiens GN=USP39 PE=1 SV=1	B9A018 (+2)	2	0	1	5
484	Tubulin beta-6 chain OS=Homo sapiens GN=TUBB6 PE=1 SV=1	Q9BUF5	0	0	2	6
485	Phosphatidylinositol-binding clathrin assembly protein OS=Homo sapiens GN=PICALM PE=1 SV=2	Q13492 (+3)	0	2	0	5
486	Zinc finger CCCH domain-containing protein 14 OS=Homo sapiens GN=ZC3H14 PE=1 SV=1	Q6PJT7 (+2)	0	1	0	7
487	Tubulin-folding cofactor B OS=Homo sapiens GN=TBCB PE=1 SV=2	Q99426	0	3	0	5
488	Sorting nexin-9 OS=Homo sapiens GN=SNX9 PE=1 SV=1	Q9Y5X1	0	3	0	5
489	ATP-binding cassette sub-family F member 2 OS=Homo sapiens GN=ABCF2 PE=1 SV=2	Q9UG63 (+1)	0	0	3	7
490	Mitochondrial antiviral-signaling protein OS=Homo sapiens GN=MAVS PE=1 SV=2	Q7Z434	0	2	0	5
491	Eukaryotic translation initiation factor 3 subunit D OS=Homo sapiens GN=EIF3D PE=1 SV=1	O15371 (+2)	0	1	1	5
492	Hsc70-interacting protein OS=Homo sapiens GN=ST13 PE=1 SV=2	P50502 (+1)	1	3	0	5
493	Pyrroline-5-carboxylate reductase 2 OS=Homo sapiens GN=PYCR2 PE=1 SV=1	Q96C36	0	2	0	5
494	Cation-independent mannose-6-phosphate receptor OS=Homo sapiens GN=IGF2R PE=1 SV=3	P11717	0	3	0	6
495	NSFL1 cofactor p47 OS=Homo sapiens GN=NSFL1C PE=1 SV=2	Q9UNZ2 (+1)	0	4	0	5
496	Arginine-hydroxylase NDUFAF5, mitochondrial OS=Homo sapiens GN=NDUFAF5 PE=1 SV=1	Q5TEU4	0	1	0	5
497	Isoform 2 of STE20-like serine/threonine-protein kinase OS=Homo sapiens GN=SLK	Q9H2G2-2	0	1	0	5
498	WASH complex subunit 2A OS=Homo sapiens GN=WASHC2A PE=1 SV=1	A0A087WYF6 (+10)	0	1	0	7
499	Pumilio homolog 1 OS=Homo sapiens GN=PUM1 PE=1 SV=3	Q14671 (+3)	0	2	0	6
500	cAMP-dependent protein kinase type I-alpha regulatory subunit OS=Homo sapiens GN=PRKAR1A PE=1 SV=1	P10644	0	1	0	7
501	Centrosomal protein of 170 kDa (Fragment) OS=Homo sapiens GN=CEP170 PE=1 SV=1	H0Y2V6 (+3)	0	0	0	7
502	DNA helicase (Fragment) OS=Homo sapiens GN=MCM2 PE=1 SV=1	H0Y8E6 (+1)	1	1	1	5
503	Activity-dependent neuroprotector homeobox protein OS=Homo sapiens GN=ADNP PE=1 SV=1	Q9H2P0	1	0	1	5
504	Apoptosis-inducing factor 1, mitochondrial OS=Homo sapiens GN=AIFM1 PE=1 SV=1	O95831 (+1)	0	1	1	5
505	NADH dehydrogenase [ubiquinone] iron-sulfur protein 3, mitochondrial OS=Homo sapiens GN=NDUFS3 PE=1 SV=1	O75489	0	3	0	5
506	Heat shock 70 kDa protein 4L OS=Homo sapiens GN=HSPA4L PE=1 SV=3	O95757	0	2	0	6
507	PDZ and LIM domain protein 5 OS=Homo sapiens GN=PDLIM5 PE=1 SV=5	Q96HC4	0	4	0	5
508	Pyrroline-5-carboxylate reductase 1, mitochondrial OS=Homo sapiens GN=PYCR1 PE=1 SV=2	P32322 (+1)	0	2	0	7
509	Protein PRRC2B OS=Homo sapiens GN=PRRC2B PE=1 SV=2	Q5JSZ5	0	2	0	6
510	PERQ amino acid-rich with GYF domain-containing protein 2 OS=Homo sapiens GN=GIGYF2 PE=1 SV=1	I1E4Y6 (+4)	0	1	0	7
511	SURP and G-patch domain-containing protein 2 OS=Homo sapiens GN=SUGP2 PE=1 SV=1	M0R2Z9 (+4)	0	0	0	5
512	Lipoamide acyltransferase component of branched-chain alpha-keto acid dehydrogenase complex, mitochondrial OS=Homo sapiens GN=DBT PE=1 SV=3	P11182	0	0	0	6
513	Dynamin-1-like protein OS=Homo sapiens GN=DNM1L PE=1 SV=1	G8JLD5 (+7)	0	0	0	7
514	Protein SGT1 homolog OS=Homo sapiens GN=SUGT1 PE=1 SV=3	Q9Y2Z0 (+1)	0	3	0	5
515	PIH1 domain-containing protein 1 OS=Homo sapiens GN=PIH1D1 PE=1 SV=1	Q9NWS0	0	2	0	5
516	Arfaptin-2 OS=Homo sapiens GN=ARFIP2 PE=1 SV=1	A0A087X1E4 (+2)	0	2	0	5
517	Nuclear pore complex protein Nup50 OS=Homo sapiens GN=NUP50 PE=1 SV=2	Q9UKX7 (+1)	0	1	0	7
518	Signal recognition particle subunit SRP68 OS=Homo sapiens GN=SRP68 PE=1 SV=2	Q9UHB9 (+1)	0	0	0	5
519	Protein scribble homolog OS=Homo sapiens GN=SCRIB PE=1 SV=1	A0A0G2JNZ2 (+3)	0	0	0	6
520	Importin-7 OS=Homo sapiens GN=IPO7 PE=1 SV=1	O95373	0	0	0	7
521	Serine--tRNA ligase, cytoplasmic OS=Homo sapiens GN=SARS PE=1 SV=3	P49591 (+1)	0	0	1	5
522	Synaptosomal-associated protein 29 OS=Homo sapiens GN=SNAP29 PE=1 SV=1	O95721	0	2	0	5
523	E3 SUMO-protein ligase PIAS2 (Fragment) OS=Homo sapiens GN=PIAS2 PE=1 SV=1	A0A087WUY7 (+3)	0	1	0	5
524	Isoform 2AC of Catenin delta-1 OS=Homo sapiens GN=CTNND1	O60716-11 (+5)	0	1	0	5
525	Deoxynucleotidyltransferase terminal-interacting protein 2 OS=Homo sapiens GN=DNTTIP2 PE=1 SV=2	Q5QJE6	0	0	0	5
526	Fucose mutarotase OS=Homo sapiens GN=FUOM PE=1 SV=2	A2VDF0 (+1)	0	1	5	0
527	Eukaryotic translation initiation factor 4E type 2 OS=Homo sapiens GN=EIF4E2 PE=1 SV=1	B8ZZ50 (+4)	0	0	0	5
528	Mitochondrial import receptor subunit TOM70 OS=Homo sapiens GN=TOMM70 PE=1 SV=1	O94826	0	0	0	5
529	Ubiquitin carboxyl-terminal hydrolase 7 (Fragment) OS=Homo sapiens GN=USP7 PE=1 SV=1	H3BND8 (+2)	0	0	0	5
530	A-kinase anchor protein 12 OS=Homo sapiens GN=AKAP12 PE=1 SV=4	Q02952 (+2)	0	0	0	6
531	G patch domain and KOW motifs-containing protein OS=Homo sapiens GN=GPKOW PE=1 SV=2	Q92917	0	0	0	6
532	Splicing factor 45 OS=Homo sapiens GN=RBM17 PE=1 SV=1	Q96I25	0	0	0	5
533	Ubiquitin carboxyl-terminal hydrolase 5 OS=Homo sapiens GN=USP5 PE=1 SV=2	P45974 (+1)	0	0	0	6
534	U3 small nucleolar RNA-associated protein 14 homolog A OS=Homo sapiens GN=UTP14A PE=1 SV=1	Q9BVJ6	0	0	0	5
535	GPN-loop GTPase 1 OS=Homo sapiens GN=GPN1 PE=1 SV=1	Q9HCN4 (+2)	0	0	0	5
536	Rab11 family-interacting protein 1 OS=Homo sapiens GN=RAB11FIP1 PE=1 SV=3	Q6WKZ4	0	0	0	5
537	Synapse-associated protein 1 OS=Homo sapiens GN=SYAP1 PE=1 SV=1	Q96A49	0	0	0	5
END OF FILE

## Sheet: Table S3
				Unique peptide count
				First experiment		Second experiment
#		Identified Proteins (208)	Accession Number	pcDNA + 50 µM Biotin	MLS-PKA-BioID-HA + 50 µM Biotin	pcDNA + 50 µM Biotin	MLS-PKA-BioID-HA + 50 µM Biotin	(MLS-PKA-BioID2-HA) - (pcDNA) 1	(MLS-PKA-BioID2-HA) - (pcDNA) 2
1	2	Heat shock 70 kDa protein 1B OS=Homo sapiens GN=HSPA1B PE=1 SV=1	A0A0G2JIW1 (+2)	19	25	23	34	6	11
2	6	Vimentin OS=Homo sapiens GN=VIM PE=1 SV=4	P08670	26	26	29	36	0	7
3	13	Heat shock cognate 71 kDa protein OS=Homo sapiens GN=HSPA8 PE=1 SV=1	P11142	20	23	22	28	3	6
4	17	Isoform 2 of MICOS complex subunit MIC60 OS=Homo sapiens GN=IMMT	Q16891-2	1	25	2	47	24	45
5	18	Heat shock protein HSP 90-beta OS=Homo sapiens GN=HSP90AB1 PE=1 SV=4	P08238	17	17	22	27	0	5
6	35	T-complex protein 1 subunit theta OS=Homo sapiens GN=CCT8 PE=1 SV=4	P50990	8	18	10	29	10	19
7	37	ATP-dependent RNA helicase DDX3X OS=Homo sapiens GN=DDX3X PE=1 SV=1	A0A0D9SF53 (+3)	9	18	12	16	9	4
8	40	RuvB-like 2 OS=Homo sapiens GN=RUVBL2 PE=1 SV=3	Q9Y230	5	18	4	28	13	24
9	46	RuvB-like 1 OS=Homo sapiens GN=RUVBL1 PE=1 SV=1	Q9Y265	8	13	6	26	5	20
10	47	Fatty acid synthase OS=Homo sapiens GN=FASN PE=1 SV=3	P49327	9	12	19	41	3	22
11	48	T-complex protein 1 subunit epsilon OS=Homo sapiens GN=CCT5 PE=1 SV=1	P48643	2	11	3	21	9	18
12	49	Ras GTPase-activating protein-binding protein 1 OS=Homo sapiens GN=G3BP1 PE=1 SV=1	Q13283	5	10	9	17	5	8
13	52	60 kDa heat shock protein, mitochondrial OS=Homo sapiens GN=HSPD1 PE=1 SV=2	P10809	12	16	13	22	4	9
14	56	Heterogeneous nuclear ribonucleoprotein M OS=Homo sapiens GN=HNRNPM PE=1 SV=1	A0A087X0X3 (+2)	8	12	15	20	4	5
15	59	Pre-mRNA-splicing factor ATP-dependent RNA helicase DHX15 OS=Homo sapiens GN=DHX15 PE=1 SV=2	O43143	8	14	13	14	6	1
16	63	Clathrin heavy chain OS=Homo sapiens GN=CLTC PE=1 SV=1	A0A087WVQ6 (+2)	5	7	15	30	2	15
17	69	cAMP-dependent protein kinase type II-alpha regulatory subunit OS=Homo sapiens GN=PRKAR2A PE=1 SV=2	P13861 (+1)	0	15	0	17	15	17
18	73	Nucleophosmin OS=Homo sapiens GN=NPM1 PE=1 SV=2	P06748 (+1)	5	5	5	11	0	6
19	74	Filamin-A OS=Homo sapiens GN=FLNA PE=1 SV=4	P21333 (+2)	2	14	5	37	12	32
20	94	Transgelin-2 OS=Homo sapiens GN=TAGLN2 PE=1 SV=3	P37802 (+1)	2	10	2	8	8	6
21	95	Transitional endoplasmic reticulum ATPase OS=Homo sapiens GN=VCP PE=1 SV=4	P55072	0	6	0	29	6	29
22	98	Pre-mRNA-processing-splicing factor 8 OS=Homo sapiens GN=PRPF8 PE=1 SV=2	Q6P2Q9	3	5	10	19	2	9
23	100	E3 SUMO-protein ligase RanBP2 OS=Homo sapiens GN=RANBP2 PE=1 SV=2	P49792	0	4	7	31	4	24
24	102	10 kDa heat shock protein, mitochondrial OS=Homo sapiens GN=HSPE1 PE=1 SV=2	P61604	1	11	4	7	10	3
25	110	RNA cytidine acetyltransferase OS=Homo sapiens GN=NAT10 PE=1 SV=2	Q9H0A0	3	8	9	21	5	12
26	116	Angiomotin OS=Homo sapiens GN=AMOT PE=1 SV=1	Q4VCS5	3	5	8	17	2	9
27	117	Src substrate cortactin OS=Homo sapiens GN=CTTN PE=1 SV=2	Q14247	0	24	0	14	24	14
28	120	cAMP-dependent protein kinase catalytic subunit alpha OS=Homo sapiens GN=PRKACA PE=1 SV=2	P17612	0	9	0	18	9	18
29	124	T-complex protein 1 subunit beta OS=Homo sapiens GN=CCT2 PE=1 SV=4	P78371	2	4	10	17	2	7
30	132	Isoform 2 of Nucleosome assembly protein 1-like 4 OS=Homo sapiens GN=NAP1L4	Q99733-2	4	7	4	10	3	6
31	134	Splicing factor 3B subunit 1 OS=Homo sapiens GN=SF3B1 PE=1 SV=3	O75533	1	7	4	25	6	21
32	136	DnaJ homolog subfamily B member 1 OS=Homo sapiens GN=DNAJB1 PE=1 SV=4	P25685	0	10	0	13	10	13
33	145	Heat shock protein 75 kDa, mitochondrial OS=Homo sapiens GN=TRAP1 PE=1 SV=3	Q12931 (+1)	5	8	6	14	3	8
34	146	Eukaryotic translation initiation factor 3 subunit C OS=Homo sapiens GN=EIF3C PE=1 SV=1	Q99613 (+1)	5	10	7	11	5	4
35	152	Glutamate dehydrogenase 1, mitochondrial OS=Homo sapiens GN=GLUD1 PE=1 SV=2	P00367	3	10	6	14	7	8
36	153	Insulin receptor substrate 4 OS=Homo sapiens GN=IRS4 PE=1 SV=1	O14654	2	4	8	18	2	10
37	154	Eukaryotic translation initiation factor 4 gamma 1 OS=Homo sapiens GN=EIF4G1 PE=1 SV=1	E7EUU4 (+3)	1	5	4	18	4	14
38	155	A-kinase anchor protein 1, mitochondrial OS=Homo sapiens GN=AKAP1 PE=1 SV=1	Q92667	0	14	0	16	14	16
39	158	ATP-citrate synthase OS=Homo sapiens GN=ACLY PE=1 SV=3	P53396	3	7	6	14	4	8
40	165	Ubiquitin-associated protein 2-like OS=Homo sapiens GN=UBAP2L PE=1 SV=2	Q14157 (+1)	1	10	1	16	9	15
41	166	High density lipoprotein binding protein (Vigilin), isoform CRA_a OS=Homo sapiens GN=HDLBP PE=1 SV=1	A0A024R4E5 (+1)	0	9	0	18	9	18
42	172	Eukaryotic translation initiation factor 3 subunit A OS=Homo sapiens GN=EIF3A PE=1 SV=1	Q14152	3	8	7	8	5	1
43	173	Annexin A2 OS=Homo sapiens GN=ANXA2 PE=1 SV=2	P07355 (+1)	1	3	1	16	2	15
44	178	Isoform 2 of Caseinolytic peptidase B protein homolog OS=Homo sapiens GN=CLPB	Q9H078-2	3	12	1	14	9	13
45	179	Tight junction protein ZO-2 OS=Homo sapiens GN=TJP2 PE=1 SV=2	Q9UDY2	0	11	0	15	11	15
46	184	Paraspeckle component 1 OS=Homo sapiens GN=PSPC1 PE=1 SV=1	Q8WXF1	0	10	0	16	10	16
47	187	Protein PRRC2C OS=Homo sapiens GN=PRRC2C PE=1 SV=4	Q9Y520 (+2)	3	10	6	10	7	4
48	188	Ran GTPase-activating protein 1 OS=Homo sapiens GN=RANGAP1 PE=1 SV=1	P46060	1	8	5	12	7	7
49	189	Tight junction protein ZO-1 OS=Homo sapiens GN=TJP1 PE=1 SV=1	A0A087X0K9 (+4)	3	6	1	16	3	15
50	190	Matrin-3 OS=Homo sapiens GN=MATR3 PE=1 SV=1	A0A0R4J2E8 (+2)	0	15	1	17	15	16
51	194	Heat shock protein 105 kDa OS=Homo sapiens GN=HSPH1 PE=1 SV=1	Q92598 (+2)	4	5	5	11	1	6
52	195	Zinc finger CCCH-type antiviral protein 1 OS=Homo sapiens GN=ZC3HAV1 PE=1 SV=3	Q7Z2W4	2	6	4	14	4	10
53	197	Neuroblast differentiation-associated protein AHNAK OS=Homo sapiens GN=AHNAK PE=1 SV=2	Q09666	1	14	2	14	13	12
54	201	Chromodomain-helicase-DNA-binding protein 4 OS=Homo sapiens GN=CHD4 PE=1 SV=1	A0A0C4DGG9 (+2)	0	2	0	21	2	21
55	202	Far upstream element-binding protein 2 OS=Homo sapiens GN=KHSRP PE=1 SV=1	A0A087WTP3 (+1)	4	4	8	13	0	5
56	210	Structural maintenance of chromosomes flexible hinge domain-containing protein 1 OS=Homo sapiens GN=SMCHD1 PE=1 SV=2	A6NHR9	1	4	5	17	3	12
57	211	26S proteasome non-ATPase regulatory subunit 1 OS=Homo sapiens GN=PSMD1 PE=1 SV=2	Q99460 (+1)	0	2	1	22	2	21
58	212	Sorting nexin-3 OS=Homo sapiens GN=SNX3 PE=1 SV=3	O60493	0	6	0	6	6	6
59	218	ATPase family AAA domain-containing protein 3A OS=Homo sapiens GN=ATAD3A PE=1 SV=2	Q9NVI7 (+1)	2	8	1	11	6	10
60	219	Protein ELYS OS=Homo sapiens GN=AHCTF1 PE=1 SV=3	Q8WYP5 (+2)	1	7	3	15	6	12
61	224	Peroxiredoxin-6 OS=Homo sapiens GN=PRDX6 PE=1 SV=3	P30041	4	4	2	10	0	8
62	228	Cold shock domain-containing protein E1 OS=Homo sapiens GN=CSDE1 PE=1 SV=2	O75534 (+3)	1	7	4	11	6	7
63	243	Casein kinase II subunit alpha OS=Homo sapiens GN=CSNK2A1 PE=1 SV=1	E7EU96 (+1)	1	1	3	10	0	7
64	244	Splicing factor 3B subunit 3 OS=Homo sapiens GN=SF3B3 PE=1 SV=4	Q15393	2	3	2	9	1	7
65	245	Nascent polypeptide-associated complex subunit alpha, muscle-specific form OS=Homo sapiens GN=NACA PE=1 SV=1	E9PAV3	0	5	2	8	5	6
66	246	La-related protein 1 OS=Homo sapiens GN=LARP1 PE=1 SV=2	Q6PKG0	0	4	2	11	4	9
67	247	Nuclear fragile X mental retardation-interacting protein 2 OS=Homo sapiens GN=NUFIP2 PE=1 SV=1	Q7Z417	0	9	0	11	9	11
68	256	Ataxin-2-like protein OS=Homo sapiens GN=ATXN2L PE=1 SV=2	Q8WWM7	0	8	3	11	8	8
69	257	Eukaryotic translation initiation factor 4 gamma 2 (Fragment) OS=Homo sapiens GN=EIF4G2 PE=1 SV=1	D3DQV9 (+1)	0	5	0	18	5	18
70	261	Mitochondrial import receptor subunit TOM40 homolog OS=Homo sapiens GN=TOMM40 PE=1 SV=1	O96008	1	4	2	10	3	8
71	267	Serine-threonine kinase receptor-associated protein OS=Homo sapiens GN=STRAP PE=1 SV=1	Q9Y3F4 (+1)	1	5	2	11	4	9
72	268	26S protease regulatory subunit 7 OS=Homo sapiens GN=PSMC2 PE=1 SV=3	P35998	1	2	3	12	1	9
73	269	Serine hydroxymethyltransferase, mitochondrial OS=Homo sapiens GN=SHMT2 PE=1 SV=3	P34897 (+1)	1	6	1	8	5	7
74	270	Stress-induced-phosphoprotein 1 OS=Homo sapiens GN=STIP1 PE=1 SV=1	P31948 (+1)	1	4	1	9	3	8
75	271	Enhancer of mRNA-decapping protein 4 OS=Homo sapiens GN=EDC4 PE=1 SV=1	Q6P2E9	0	3	1	16	3	15
76	272	T-complex protein 1 subunit eta OS=Homo sapiens GN=CCT7 PE=1 SV=2	Q99832	0	1	4	10	1	6
77	274	Talin-1 OS=Homo sapiens GN=TLN1 PE=1 SV=3	Q9Y490	0	1	1	15	1	14
78	275	Hematological and neurological-expressed 1-like protein OS=Homo sapiens GN=HN1L PE=1 SV=2	A6NGP5 (+2)	0	8	0	5	8	5
79	282	ATP-binding cassette sub-family E member 1 OS=Homo sapiens GN=ABCE1 PE=1 SV=1	P61221	1	3	3	8	2	5
80	284	Leucine--tRNA ligase, cytoplasmic OS=Homo sapiens GN=LARS PE=1 SV=2	Q9P2J5	0	1	5	10	1	5
81	293	Nucleolar protein 6 OS=Homo sapiens GN=NOL6 PE=1 SV=2	Q9H6R4 (+1)	2	2	3	9	0	6
82	290	Importin subunit beta-1 OS=Homo sapiens GN=KPNB1 PE=1 SV=2	Q14974	1	3	6	11	2	5
83	295	Host cell factor 1 OS=Homo sapiens GN=HCFC1 PE=1 SV=2	A6NEM2 (+3)	0	4	4	9	4	5
84	296	Desmoglein-2 OS=Homo sapiens GN=DSG2 PE=1 SV=2	Q14126	0	3	0	14	3	14
85	297	Coiled-coil and C2 domain-containing protein 1A OS=Homo sapiens GN=CC2D1A PE=1 SV=1	Q6P1N0	0	7	0	10	7	10
86	298	Protein bicaudal D homolog 2 OS=Homo sapiens GN=BICD2 PE=1 SV=1	Q8TD16 (+1)	0	2	0	17	2	17
87	299	26S protease regulatory subunit 8 OS=Homo sapiens GN=PSMC5 PE=1 SV=1	P62195 (+1)	0	1	0	13	1	13
88	303	Eukaryotic translation initiation factor 4B OS=Homo sapiens GN=EIF4B PE=1 SV=2	P23588	2	7	4	7	5	3
89	305	26S proteasome non-ATPase regulatory subunit 2 OS=Homo sapiens GN=PSMD2 PE=1 SV=3	Q13200	1	3	1	12	2	11
90	306	Protein phosphatase 1G OS=Homo sapiens GN=PPM1G PE=1 SV=1	O15355	1	5	2	8	4	6
91	310	26S protease regulatory subunit 6A OS=Homo sapiens GN=PSMC3 PE=1 SV=1	E9PM69 (+2)	0	2	2	9	2	7
92	311	Tumor protein D54 OS=Homo sapiens GN=TPD52L2 PE=1 SV=2	O43399 (+2)	0	5	0	9	5	9
93	312	Cytoskeleton-associated protein 5 OS=Homo sapiens GN=CKAP5 PE=1 SV=3	Q14008 (+2)	0	0	2	17	0	15
94	324	Transcription intermediary factor 1-beta OS=Homo sapiens GN=TRIM28 PE=1 SV=5	Q13263	1	1	3	10	0	7
95	327	Leucine-rich PPR motif-containing protein, mitochondrial OS=Homo sapiens GN=LRPPRC PE=1 SV=3	P42704	0	3	4	9	3	5
96	329	Isoform 2 of Afadin OS=Homo sapiens GN=AFDN	P55196-1	0	3	4	9	3	5
97	330	Calponin-3 OS=Homo sapiens GN=CNN3 PE=1 SV=1	Q15417	0	4	0	11	4	11
98	342	Calcium-binding mitochondrial carrier protein Aralar2 OS=Homo sapiens GN=SLC25A13 PE=1 SV=2	Q9UJS0 (+1)	0	6	0	7	6	7
99	344	UPF0568 protein C14orf166 OS=Homo sapiens GN=C14orf166 PE=1 SV=1	Q9Y224	1	2	4	10	1	6
100	345	Gem-associated protein 5 OS=Homo sapiens GN=GEMIN5 PE=1 SV=3	Q8TEQ6	0	2	4	9	2	5
101	346	U2 snRNP-associated SURP motif-containing protein OS=Homo sapiens GN=U2SURP PE=1 SV=2	O15042 (+1)	0	3	1	10	3	9
102	347	La-related protein 4 OS=Homo sapiens GN=LARP4 PE=1 SV=3	Q71RC2 (+1)	0	1	1	11	1	10
103	348	Probable ATP-dependent RNA helicase DDX6 OS=Homo sapiens GN=DDX6 PE=1 SV=2	P26196	0	3	1	9	3	8
104	349	DnaJ homolog subfamily C member 7 OS=Homo sapiens GN=DNAJC7 PE=1 SV=2	Q99615	0	5	0	8	5	8
105	350	Cysteine and histidine-rich domain-containing protein 1 OS=Homo sapiens GN=CHORDC1 PE=1 SV=2	Q9UHD1 (+1)	0	4	0	12	4	12
106	359	pre-rRNA processing protein FTSJ3 OS=Homo sapiens GN=FTSJ3 PE=1 SV=2	Q8IY81	0	7	0	7	7	7
107	361	ATP-dependent RNA helicase DHX29 OS=Homo sapiens GN=DHX29 PE=1 SV=1	A0A087WYN9 (+1)	1	3	0	10	2	10
108	362	Eukaryotic translation initiation factor 4 gamma 3 OS=Homo sapiens GN=EIF4G3 PE=1 SV=1	A0A0U1RQK7	0	2	1	10	2	9
109	363	26S protease regulatory subunit 10B OS=Homo sapiens GN=PSMC6 PE=1 SV=1	A0A087X2I1 (+1)	1	1	0	14	0	14
110	364	Nuclear pore complex protein Nup214 OS=Homo sapiens GN=NUP214 PE=1 SV=2	P35658 (+4)	0	3	0	11	3	11
111	375	Nuclear migration protein nudC OS=Homo sapiens GN=NUDC PE=1 SV=1	Q9Y266	0	2	0	13	2	13
112	376	NEDD8-conjugating enzyme Ubc12 OS=Homo sapiens GN=UBE2M PE=1 SV=1	P61081	1	6	1	4	5	3
113	377	Casein kinase I isoform alpha OS=Homo sapiens GN=CSNK1A1 PE=1 SV=2	P48729	0	7	2	5	7	3
114	378	Signal recognition particle 54 kDa protein OS=Homo sapiens GN=SRP54 PE=1 SV=1	P61011	0	5	1	6	5	5
115	379	Extended synaptotagmin-1 OS=Homo sapiens GN=ESYT1 PE=1 SV=1	Q9BSJ8 (+1)	0	2	0	12	2	12
116	380	Carboxypeptidase D OS=Homo sapiens GN=CPD PE=1 SV=2	O75976	0	2	0	10	2	10
117	381	RNA polymerase II-associated protein 3 OS=Homo sapiens GN=RPAP3 PE=1 SV=2	Q9H6T3 (+1)	0	5	0	7	5	7
118	391	HCLS1-associated protein X-1 OS=Homo sapiens GN=HAX1 PE=1 SV=2	O00165 (+1)	0	4	0	10	4	10
119	392	Microtubule-associated protein 1B OS=Homo sapiens GN=MAP1B PE=1 SV=2	P46821	1	2	1	9	1	8
120	395	MICOS complex subunit OS=Homo sapiens GN=CHCHD3 PE=1 SV=1	C9JRZ6 (+2)	1	1	1	11	0	10
121	396	ATP-dependent RNA helicase DDX50 OS=Homo sapiens GN=DDX50 PE=1 SV=1	Q9BQ39	1	6	1	6	5	5
122	399	Far upstream element-binding protein 3 OS=Homo sapiens GN=FUBP3 PE=1 SV=2	Q96I24	0	1	2	7	1	5
123	400	Isoleucine--tRNA ligase, mitochondrial OS=Homo sapiens GN=IARS2 PE=1 SV=2	Q9NSE4	0	4	2	7	4	5
124	401	RNA-binding protein 27 OS=Homo sapiens GN=RBM27 PE=1 SV=2	Q9P2N5	0	4	0	7	4	7
125	402	ATP-dependent Clp protease ATP-binding subunit clpX-like, mitochondrial OS=Homo sapiens GN=CLPX PE=1 SV=2	O76031	0	6	0	7	6	7
126	403	Protein PRRC2A OS=Homo sapiens GN=PRRC2A PE=1 SV=3	P48634	0	2	0	10	2	10
127	411	26S proteasome non-ATPase regulatory subunit 4 OS=Homo sapiens GN=PSMD4 PE=1 SV=1	P55036 (+1)	0	1	0	13	1	13
128	413	Nuclear pore complex protein Nup153 OS=Homo sapiens GN=NUP153 PE=1 SV=2	P49790	1	3	1	6	2	5
129	417	Heat shock 70 kDa protein 4 OS=Homo sapiens GN=HSPA4 PE=1 SV=4	P34932	1	1	1	7	0	6
130	418	Clathrin interactor 1 OS=Homo sapiens GN=CLINT1 PE=1 SV=1	Q14677 (+1)	0	2	0	10	2	10
131	419	E3 ubiquitin-protein ligase CHIP OS=Homo sapiens GN=STUB1 PE=1 SV=2	Q9UNE7	0	4	0	9	4	9
132	420	Isoform 2 of Transcription factor BTF3 OS=Homo sapiens GN=BTF3	P20290-2	0	2	0	7	2	7
133	421	Sorting nexin-1 OS=Homo sapiens GN=SNX1 PE=1 SV=3	Q13596 (+1)	0	2	0	7	2	7
134	431	Nuclear pore complex protein Nup93 OS=Homo sapiens GN=NUP93 PE=1 SV=2	Q8N1F7	0	1	0	9	1	9
135	433	Multifunctional protein ADE2 OS=Homo sapiens GN=PAICS PE=1 SV=3	P22234	0	1	2	7	1	5
136	436	Mitochondrial ribonuclease P protein 1 OS=Homo sapiens GN=TRMT10C PE=1 SV=2	Q7L0Y3	0	2	2	8	2	6
137	437	Trinucleotide repeat-containing gene 6B protein OS=Homo sapiens GN=TNRC6B PE=1 SV=4	Q9UPQ9 (+1)	0	2	0	5	2	5
138	438	Ubiquitin-associated protein 2 OS=Homo sapiens GN=UBAP2 PE=1 SV=1	Q5T6F2	0	3	0	8	3	8
139	439	Protein Red OS=Homo sapiens GN=IK PE=1 SV=3	Q13123	0	4	0	8	4	8
140	442	Casein kinase II subunit alpha' OS=Homo sapiens GN=CSNK2A2 PE=1 SV=1	P19784	1	2	0	5	1	5
141	444	Septin-9 OS=Homo sapiens GN=SEPT9 PE=1 SV=2	Q9UHD8 (+3)	1	3	1	6	2	5
142	447	PEST proteolytic signal-containing nuclear protein OS=Homo sapiens GN=PCNP PE=1 SV=2	Q8WW12	1	2	1	7	1	6
143	448	26S protease regulatory subunit 6B OS=Homo sapiens GN=PSMC4 PE=1 SV=2	P43686	0	5	0	5	5	5
144	449	Drebrin-like protein OS=Homo sapiens GN=DBNL PE=1 SV=1	Q9UJU6	0	2	0	10	2	10
145	450	Microtubule-associated protein RP/EB family member 1 OS=Homo sapiens GN=MAPRE1 PE=1 SV=3	Q15691	0	5	0	5	5	5
146	451	26S protease regulatory subunit 4 OS=Homo sapiens GN=PSMC1 PE=1 SV=1	P62191 (+1)	0	2	0	9	2	9
147	457	Heat shock protein beta-1 OS=Homo sapiens GN=HSPB1 PE=1 SV=2	P04792	0	1	0	11	1	11
148	458	Serine/threonine-protein phosphatase PP1-beta catalytic subunit OS=Homo sapiens GN=PPP1CB PE=1 SV=3	P62140	2	4	0	6	2	6
149	459	SNW domain-containing protein 1 OS=Homo sapiens GN=SNW1 PE=1 SV=1	Q13573	1	4	0	6	3	6
150	460	Mitochondrial import inner membrane translocase subunit TIM44 OS=Homo sapiens GN=TIMM44 PE=1 SV=2	O43615	1	2	0	7	1	7
151	461	Calcium homeostasis endoplasmic reticulum protein OS=Homo sapiens GN=CHERP PE=1 SV=1	J3QK89 (+1)	0	3	0	8	3	8
152	462	PDZ and LIM domain protein 1 OS=Homo sapiens GN=PDLIM1 PE=1 SV=4	O00151	0	0	0	7	0	7
153	463	Cingulin OS=Homo sapiens GN=CGN PE=1 SV=2	Q9P2M7	0	8	0	4	8	4
154	464	Mitochondrial genome maintenance exonuclease 1 OS=Homo sapiens GN=MGME1 PE=1 SV=1	Q9BQP7	0	3	0	9	3	9
155	465	5'-3' exoribonuclease 1 OS=Homo sapiens GN=XRN1 PE=1 SV=1	Q8IZH2 (+1)	0	3	0	7	3	7
156	469	5'-3' exoribonuclease 2 OS=Homo sapiens GN=XRN2 PE=1 SV=1	Q9H0D6 (+1)	0	2	0	6	2	6
157	474	Zinc finger CCCH domain-containing protein 11A OS=Homo sapiens GN=ZC3H11A PE=1 SV=1	E9PQ61 (+1)	1	2	1	6	1	5
158	475	CD2 antigen cytoplasmic tail-binding protein 2 OS=Homo sapiens GN=CD2BP2 PE=1 SV=1	O95400	1	1	0	6	0	6
159	476	Dyslexia-associated protein KIAA0319-like protein (Fragment) OS=Homo sapiens GN=KIAA0319L PE=1 SV=1	E7EN73 (+2)	0	5	0	5	5	5
160	477	Coatomer subunit beta OS=Homo sapiens GN=COPB1 PE=1 SV=3	P53618	0	0	0	9	0	9
161	482	(E3-independent) E2 ubiquitin-conjugating enzyme OS=Homo sapiens GN=UBE2O PE=1 SV=3	Q9C0C9	1	1	1	6	0	5
162	484	Tubulin beta-6 chain OS=Homo sapiens GN=TUBB6 PE=1 SV=1	Q9BUF5	1	1	0	7	0	7
163	485	Phosphatidylinositol-binding clathrin assembly protein OS=Homo sapiens GN=PICALM PE=1 SV=2	Q13492 (+3)	0	2	0	5	2	5
164	486	Zinc finger CCCH domain-containing protein 14 OS=Homo sapiens GN=ZC3H14 PE=1 SV=1	Q6PJT7 (+2)	0	1	0	7	1	7
165	487	Tubulin-folding cofactor B OS=Homo sapiens GN=TBCB PE=1 SV=2	Q99426	0	3	0	5	3	5
166	488	Sorting nexin-9 OS=Homo sapiens GN=SNX9 PE=1 SV=1	Q9Y5X1	0	3	0	5	3	5
167	490	Mitochondrial antiviral-signaling protein OS=Homo sapiens GN=MAVS PE=1 SV=2	Q7Z434	0	2	0	5	2	5
168	492	Hsc70-interacting protein OS=Homo sapiens GN=ST13 PE=1 SV=2	P50502 (+1)	1	3	0	5	2	5
169	493	Pyrroline-5-carboxylate reductase 2 OS=Homo sapiens GN=PYCR2 PE=1 SV=1	Q96C36	0	2	0	5	2	5
170	494	Cation-independent mannose-6-phosphate receptor OS=Homo sapiens GN=IGF2R PE=1 SV=3	P11717	0	3	0	6	3	6
171	495	NSFL1 cofactor p47 OS=Homo sapiens GN=NSFL1C PE=1 SV=2	Q9UNZ2 (+1)	0	4	0	5	4	5
172	496	Arginine-hydroxylase NDUFAF5, mitochondrial OS=Homo sapiens GN=NDUFAF5 PE=1 SV=1	Q5TEU4	0	1	0	5	1	5
173	497	Isoform 2 of STE20-like serine/threonine-protein kinase OS=Homo sapiens GN=SLK	Q9H2G2-2	0	1	0	5	1	5
174	498	WASH complex subunit 2A OS=Homo sapiens GN=WASHC2A PE=1 SV=1	A0A087WYF6 (+10)	0	1	0	7	1	7
175	499	Pumilio homolog 1 OS=Homo sapiens GN=PUM1 PE=1 SV=3	Q14671 (+3)	0	2	0	6	2	6
176	500	cAMP-dependent protein kinase type I-alpha regulatory subunit OS=Homo sapiens GN=PRKAR1A PE=1 SV=1	P10644	0	1	0	7	1	7
177	501	Centrosomal protein of 170 kDa (Fragment) OS=Homo sapiens GN=CEP170 PE=1 SV=1	H0Y2V6 (+3)	0	0	0	7	0	7
178	505	NADH dehydrogenase [ubiquinone] iron-sulfur protein 3, mitochondrial OS=Homo sapiens GN=NDUFS3 PE=1 SV=1	O75489	0	3	0	5	3	5
179	506	Heat shock 70 kDa protein 4L OS=Homo sapiens GN=HSPA4L PE=1 SV=3	O95757	0	2	0	6	2	6
180	507	PDZ and LIM domain protein 5 OS=Homo sapiens GN=PDLIM5 PE=1 SV=5	Q96HC4	0	4	0	5	4	5
181	508	Pyrroline-5-carboxylate reductase 1, mitochondrial OS=Homo sapiens GN=PYCR1 PE=1 SV=2	P32322 (+1)	0	2	0	7	2	7
182	509	Protein PRRC2B OS=Homo sapiens GN=PRRC2B PE=1 SV=2	Q5JSZ5	0	2	0	6	2	6
183	510	PERQ amino acid-rich with GYF domain-containing protein 2 OS=Homo sapiens GN=GIGYF2 PE=1 SV=1	I1E4Y6 (+4)	0	1	0	7	1	7
184	511	SURP and G-patch domain-containing protein 2 OS=Homo sapiens GN=SUGP2 PE=1 SV=1	M0R2Z9 (+4)	0	0	0	5	0	5
185	512	Lipoamide acyltransferase component of branched-chain alpha-keto acid dehydrogenase complex, mitochondrial OS=Homo sapiens GN=DBT PE=1 SV=3	P11182	0	0	0	6	0	6
186	513	Dynamin-1-like protein OS=Homo sapiens GN=DNM1L PE=1 SV=1	G8JLD5 (+7)	0	0	0	7	0	7
187	514	Protein SGT1 homolog OS=Homo sapiens GN=SUGT1 PE=1 SV=3	Q9Y2Z0 (+1)	0	3	0	5	3	5
188	515	PIH1 domain-containing protein 1 OS=Homo sapiens GN=PIH1D1 PE=1 SV=1	Q9NWS0	0	2	0	5	2	5
189	516	Arfaptin-2 OS=Homo sapiens GN=ARFIP2 PE=1 SV=1	A0A087X1E4 (+2)	0	2	0	5	2	5
190	517	Nuclear pore complex protein Nup50 OS=Homo sapiens GN=NUP50 PE=1 SV=2	Q9UKX7 (+1)	0	1	0	7	1	7
191	518	Signal recognition particle subunit SRP68 OS=Homo sapiens GN=SRP68 PE=1 SV=2	Q9UHB9 (+1)	0	0	0	5	0	5
192	519	Protein scribble homolog OS=Homo sapiens GN=SCRIB PE=1 SV=1	A0A0G2JNZ2 (+3)	0	0	0	6	0	6
193	520	Importin-7 OS=Homo sapiens GN=IPO7 PE=1 SV=1	O95373	0	0	0	7	0	7
194	522	Synaptosomal-associated protein 29 OS=Homo sapiens GN=SNAP29 PE=1 SV=1	O95721	0	2	0	5	2	5
195	523	E3 SUMO-protein ligase PIAS2 (Fragment) OS=Homo sapiens GN=PIAS2 PE=1 SV=1	A0A087WUY7 (+3)	0	1	0	5	1	5
196	524	Isoform 2AC of Catenin delta-1 OS=Homo sapiens GN=CTNND1	O60716-11 (+5)	0	1	0	5	1	5
197	525	Deoxynucleotidyltransferase terminal-interacting protein 2 OS=Homo sapiens GN=DNTTIP2 PE=1 SV=2	Q5QJE6	0	0	0	5	0	5
198	527	Eukaryotic translation initiation factor 4E type 2 OS=Homo sapiens GN=EIF4E2 PE=1 SV=1	B8ZZ50 (+4)	0	0	0	5	0	5
199	528	Mitochondrial import receptor subunit TOM70 OS=Homo sapiens GN=TOMM70 PE=1 SV=1	O94826	0	0	0	5	0	5
200	529	Ubiquitin carboxyl-terminal hydrolase 7 (Fragment) OS=Homo sapiens GN=USP7 PE=1 SV=1	H3BND8 (+2)	0	0	0	5	0	5
201	530	A-kinase anchor protein 12 OS=Homo sapiens GN=AKAP12 PE=1 SV=4	Q02952 (+2)	0	0	0	6	0	6
202	531	G patch domain and KOW motifs-containing protein OS=Homo sapiens GN=GPKOW PE=1 SV=2	Q92917	0	0	0	6	0	6
203	532	Splicing factor 45 OS=Homo sapiens GN=RBM17 PE=1 SV=1	Q96I25	0	0	0	5	0	5
204	533	Ubiquitin carboxyl-terminal hydrolase 5 OS=Homo sapiens GN=USP5 PE=1 SV=2	P45974 (+1)	0	0	0	6	0	6
205	534	U3 small nucleolar RNA-associated protein 14 homolog A OS=Homo sapiens GN=UTP14A PE=1 SV=1	Q9BVJ6	0	0	0	5	0	5
206	535	GPN-loop GTPase 1 OS=Homo sapiens GN=GPN1 PE=1 SV=1	Q9HCN4 (+2)	0	0	0	5	0	5
207	536	Rab11 family-interacting protein 1 OS=Homo sapiens GN=RAB11FIP1 PE=1 SV=3	Q6WKZ4	0	0	0	5	0	5
208	537	Synapse-associated protein 1 OS=Homo sapiens GN=SYAP1 PE=1 SV=1	Q96A49	0	0	0	5	0	5

## Sheet: Table S4
				Unique peptide count
				First experiment		Second experiment
#		Identified Proteins (33)	Accession Number	pcDNA + 50 µM Biotin	MLS-PKA-BioID-HA + 50 µM Biotin	pcDNA + 50 µM Biotin	MLS-PKA-BioID-HA + 50 µM Biotin	(MLS-PKA-BioID2-HA) - (pcDNA) 1	(MLS-PKA-BioID2-HA) - (pcDNA) 2
1	17	Isoform 2 of MICOS complex subunit MIC60 OS=Homo sapiens GN=IMMT	Q16891-2	1	25	2	47	24	45
2	47	Fatty acid synthase OS=Homo sapiens GN=FASN PE=1 SV=3	P49327	9	12	19	41	3	22
3	52	60 kDa heat shock protein, mitochondrial OS=Homo sapiens GN=HSPD1 PE=1 SV=2	P10809	12	16	13	22	4	9
4	102	10 kDa heat shock protein, mitochondrial OS=Homo sapiens GN=HSPE1 PE=1 SV=2	P61604	1	11	4	7	10	3
5	145	Heat shock protein 75 kDa, mitochondrial OS=Homo sapiens GN=TRAP1 PE=1 SV=3	Q12931 (+1)	5	8	6	14	3	8
6	152	Glutamate dehydrogenase 1, mitochondrial OS=Homo sapiens GN=GLUD1 PE=1 SV=2	P00367	3	10	6	14	7	8
7	155	A-kinase anchor protein 1, mitochondrial OS=Homo sapiens GN=AKAP1 PE=1 SV=1	Q92667	0	14	0	16	14	16
8	158	ATP-citrate synthase OS=Homo sapiens GN=ACLY PE=1 SV=3	P53396	3	7	6	14	4	8
9	218	ATPase family AAA domain-containing protein 3A OS=Homo sapiens GN=ATAD3A PE=1 SV=2	Q9NVI7 (+1)	2	8	1	11	6	10
10	224	Peroxiredoxin-6 OS=Homo sapiens GN=PRDX6 PE=1 SV=3	P30041	1	7	3	15	6	12
11	261	Mitochondrial import receptor subunit TOM40 homolog OS=Homo sapiens GN=TOMM40 PE=1 SV=1	O96008	4	4	2	10	0	8
12	269	Serine hydroxymethyltransferase, mitochondrial OS=Homo sapiens GN=SHMT2 PE=1 SV=3	P34897 (+1)	1	4	2	10	3	8
13	272	T-complex protein 1 subunit eta OS=Homo sapiens GN=CCT7 PE=1 SV=2	Q99832	1	6	1	8	5	7
14	282	ATP-binding cassette sub-family E member 1 OS=Homo sapiens GN=ABCE1 PE=1 SV=1	P61221	1	3	3	8	2	5
15	327	Leucine-rich PPR motif-containing protein, mitochondrial OS=Homo sapiens GN=LRPPRC PE=1 SV=3	P42704	0	3	4	9	3	5
16	342	Calcium-binding mitochondrial carrier protein Aralar2 OS=Homo sapiens GN=SLC25A13 PE=1 SV=2	Q9UJS0 (+1)	0	6	0	7	6	7
17	391	HCLS1-associated protein X-1 OS=Homo sapiens GN=HAX1 PE=1 SV=2	O00165 (+1)	0	4	0	10	4	10
18	395	MICOS complex subunit OS=Homo sapiens GN=CHCHD3 PE=1 SV=1	C9JRZ6 (+2)	1	1	1	11	0	10
19	400	Isoleucine--tRNA ligase, mitochondrial OS=Homo sapiens GN=IARS2 PE=1 SV=2	Q9NSE4	0	4	2	7	4	5
20	402	ATP-dependent Clp protease ATP-binding subunit clpX-like, mitochondrial OS=Homo sapiens GN=CLPX PE=1 SV=2	O76031	0	6	0	7	6	7
21	433	Multifunctional protein ADE2 OS=Homo sapiens GN=PAICS PE=1 SV=3	P22234	0	1	2	7	1	5
22	436	Mitochondrial ribonuclease P protein 1 OS=Homo sapiens GN=TRMT10C PE=1 SV=2	Q7L0Y3	0	2	2	8	2	6
23	460	Mitochondrial import inner membrane translocase subunit TIM44 OS=Homo sapiens GN=TIMM44 PE=1 SV=2	O43615	1	2	0	7	1	7
24	464	Mitochondrial genome maintenance exonuclease 1 OS=Homo sapiens GN=MGME1 PE=1 SV=1	Q9BQP7	0	3	0	9	3	9
25	490	Mitochondrial antiviral-signaling protein OS=Homo sapiens GN=MAVS PE=1 SV=2	Q7Z434	0	2	0	5	2	5
26	493	Pyrroline-5-carboxylate reductase 2 OS=Homo sapiens GN=PYCR2 PE=1 SV=1	Q96C36	0	2	0	5	2	5
27	496	Arginine-hydroxylase NDUFAF5, mitochondrial OS=Homo sapiens GN=NDUFAF5 PE=1 SV=1	Q5TEU4	0	1	0	5	1	5
28	505	NADH dehydrogenase [ubiquinone] iron-sulfur protein 3, mitochondrial OS=Homo sapiens GN=NDUFS3 PE=1 SV=1	O75489	0	3	0	5	3	5
29	508	Pyrroline-5-carboxylate reductase 1, mitochondrial OS=Homo sapiens GN=PYCR1 PE=1 SV=2	P32322 (+1)	0	2	0	7	2	7
30	512	Lipoamide acyltransferase component of branched-chain alpha-keto acid dehydrogenase complex, mitochondrial OS=Homo sapiens GN=DBT PE=1 SV=3	P11182	0	0	0	6	0	6
31	513	Dynamin-1-like protein OS=Homo sapiens GN=DNM1L PE=1 SV=1	G8JLD5 (+7)	0	0	0	7	0	7
32	522	Synaptosomal-associated protein 29 OS=Homo sapiens GN=SNAP29 PE=1 SV=1	O95721	0	2	0	5	2	5
33	528	Mitochondrial import receptor subunit TOM70 OS=Homo sapiens GN=TOMM70 PE=1 SV=1	O94826	0	0	0	5	0	5

## Sheet: Table S5
Protein name	Accession Number
NADH dehydrogenase [ubiquinone] iron-sulfur protein 4, mitochondrial	O43181
	Netphos-3.1b Prediction					pkaPS Prediction				GPS 3.0 Phospho-site Prediction
	Residue	Sequence	Score	Kinase		Position	Score	Sequence		Position	Code	Kinase	Peptide	Score	Cutoff
	32 T	SRVPTRSLR	0.541	PKA		159	0.94	NGWSYDIEERKVPKPKSKSYGANFSWNKRTRVSTK*		39	T	AGC	TRSLRTSTWRLAQDQ	1.305	1.279
	173 S	RTRVSTK--	0.773	PKA		173	1.33	PKSKSYGANFSWNKRTRVSTK*		159	S	AGC	VPKPKSKSYGANFSW	1.524	1.279
						174	0.74	KSKSYGANFSWNKRTRVSTK*		174	T	AGC	NKRTRVSTK******	1.679	1.279
										173	S	AGC/PKA/PKACA	WNKRTRVSTK*****	4.482	4.405
Protein name	Accession Number
Isoform 2 of MICOS complex subunit MIC60 OS=Homo sapiens GN=IMMT	Q16891-2
	Netphos-3.1b Prediction					pkaPS Prediction				GPS 3.0 Phospho-site Prediction
	Residue	Sequence	Score	Kinase		Position	Score	Sequence		Position	Code	Kinase	Peptide	Score	Cutoff
	92 S	CRRYSTSGS	0.807	PKA		34	1.85	SCLCGKFVLRPLRPCRRYSTSGSSGLTTGKIAGAGLLFVGGG		34	S	AGC/PKA/PKACA	LRPCRRYSTSGSSGL	1.408	0.758
	96 S	STSGSSGLT	0.546	PKA		74	0.23	GGIGGTILYAKWDSHFRESVEKTIPYSDKLFEMVLGPAAYNV		528	S	AGC/PKA/PKACA	ELQFRRLSQEQVDNF	1.402	0.758
	161 S	LPKKSIQSG	0.621	PKA		103	0.42	LFEMVLGPAAYNVPLPKKSIQSGPLKISSVSEVMKESKQPAS		34	S	AGC/PKA/PKACB	LRPCRRYSTSGSSGL	0.74	0.662
	289 T	ALRQTASVT	0.540	PKA		112	0.49	AYNVPLPKKSIQSGPLKISSVSEVMKESKQPASQLQKQKGDT		103	S	AGC/PKA/PKACB	NVPLPKKSIQSGPLK	0.771	0.662
	446 S	WKGMSVSDL	0.604	PKA		113	0.23	YNVPLPKKSIQSGPLKISSVSEVMKESKQPASQLQKQKGDTP		528	S	AGC/PKA/PKACB	ELQFRRLSQEQVDNF	0.904	0.662
	586 S	FRRLSQEQV	0.861	PKA		121	0.26	SIQSGPLKISSVSEVMKESKQPASQLQKQKGDTPASATAPTE		654	S	AGC/PKA/PKACB	MIDETRNSLYQYFLS	0.662	0.662
	641 S	SMKTSSAET	0.542	PKA		388	0.38	KRELDSITPEVLPGWKGMSVSDLADKLSTDDLNSLIAHAHRR
	712 S	ETRNSLYQY	0.825	PKA		528	1.60	EQNLSEKLSEQELQFRRLSQEQVDNFTLDINTAYARLRGIEQ
	750 S	FKLLSYASY	0.643	PKA		583	1.05	KAHQLWLSVEALKYSMKTSSAETPTIPLGSAVEAIKANCSDN
						584	0.36	AHQLWLSVEALKYSMKTSSAETPTIPLGSAVEAIKANCSDNE
						692	0.06	LKPPPELCPEDINTFKLLSYASYCIEHGDLELAAKFVNQLKG
						731	0.21	LKGESRRVAQDWLKEARMTLETKQIVEILTAYASAVGIGTTQ
Protein name	Accession Number
Fatty acid synthase OS=Homo sapiens GN=FASN PE=1 SV=3	P49327
	Netphos-3.1b Prediction					pkaPS Prediction				GPS 3.0 Phospho-site Prediction
	Residue	Sequence	Score	Kinase		Position	Score	Sequence		Position	Code	Kinase	Peptide	Score	Cutoff
	8 T	CRIPTIXNP	0.514	PKA		51	0.45	VTDDDRRWKAGLYGLPRRSGKLKDLSRFDASFFGVHPKQAHT		1385	S	AGC/PKA/PKACA	ESLFSRVSLRLVGLK	0.781	0.758
	25 S	CXRESEQXE	0.636	PKA		145	0.00	LVGYSMVGCQRAMMANRLSFFFDFRGPSIALDTACSSSLMAL		1407	T	AGC/PKA/PKACA	LFLCRRPTPQDSPIF	1.267	0.758
	78 S	LPRRSGKLK	0.755	PKA		237	0.10	GNGYCRSEGVVAVLLTKKSLARRVYATILNAGTNTDGFKEQG		2265	S	AGC/PKA/PKACA	HSLASRLSIPTYGLQ	0.777	0.758
	129 S	FRGPSIALD	0.841	PKA		427	1.31	QPPPAPAPHATLPRLLRASGRTPEAVQKLLEQGLRHSQDLAF		408	T	AGC/PKA/PKACB	HIILRPNTQPPPAPA	0.872	0.662
	139 S	ACSSSLMAL	0.603	PKA		445	0.17	SGRTPEAVQKLLEQGLRHSQDLAFLSMLNDIAAVPATAMPFR		827	T	AGC/PKA/PKACB	EFPAPRGTPLISPLI	0.809	0.662
	162 S	LTKKSLARR	0.630	PKA		535	0.73	RDSILRSDEAVKPFGLKVSQLLLSTDESTFDDIVHSFVSLTA		1068	T	AGC/PKA/PKACB	THRQKLYTLQDKAQV	0.747	0.662
	204 S	LLRASGRTP	0.524	PKA		714	0.94	QELKKVIREPKPRSARWLSTSIPEAQWHSSLARTSSAEYNVN		1407	T	AGC/PKA/PKACB	LFLCRRPTPQDSPIF	0.724	0.662
	222 S	GLRHSQDLA	0.626	PKA		730	0.78	WLSTSIPEAQWHSSLARTSSAEYNVNNLVSPVLFQEALWHVP
	246 S	GLRHSQDLA	0.725	PKA		731	0.71	LSTSIPEAQWHSSLARTSSAEYNVNNLVSPVLFQEALWHVPE
	272 S	FRRDSILRS	0.832	PKA		778	0.89	EIAPHALLQAVLKRGLKPSCTIIPLMKKDHRDNLEFFLAGIG
	288 S	GLKVSQLLL	0.586	PKA		1053	0.04	QMSILGSAKHGLYLPTRVTAIHIDPATHRQKLYTLQDKAQVA
	330 S	ARWLSTSIP	0.746	PKA		1087	0.65	LQDKAQVADVVVSRWLRVTVAGGVHISGLHTESAPRRQQEQQ
	346 S	LARTSSAEY	0.552	PKA		1153	0.23	QEELQLCKGLVQALQTKVTQQGLKMVVPGLDGAQIPRDPSQQ
	372 S	LARTSSAEY	0.535	PKA		1183	0.48	DGAQIPRDPSQQELPRLLSAACRLQLNGNLQLELAQVLAQER
	413 S	LARTSSAEY	0.535	PKA		1385	0.63	YGQGILSQDAWESLFSRVSLRLVGLKKSFYGSTLFLCRRPTP
	615 S	PRDPSQQEL	0.537	PKA		1407	0.46	VGLKKSFYGSTLFLCRRPTPQDSPIFLPVDDTSFRWVESLKG
	624 S	PRLLSAACR	0.695	PKA		1584	0.00	VYYASLNFRDIMLATGKLSPDAIPGKWTSQDSLLGMEFSGRD
	666 S	FSRVSLRLV	0.686	PKA		1726	0.07	LQARFPQLDSTSFANSRDTSFEQHVLWHTGGKGVDLVLNSLA
	760 S	GKWTSQDSL	0.619	PKA		1874	0.18	VLAEEPEAVLKGAKPKLMSAISKTFCPAHKSYIIAGGLGGFG
	813 S	LVLNSLAVL	0.670	PKA		2090	0.22	TMSTNDTIVSGTLPQRMASCLEVLDLFLNQPHMVLSSFVLAE
	876 S	QRMASCLEV	0.667	PKA		2183	0.67	TLERELNLVLSVREVRQLTLRKLQELSSKADEASELACPTPK
	996 S	TVFHSLASR	0.521	PKA		2236	0.55	NLRSLLVNPEGPTLMRLNSVQSSERPLFLVHPIEGSTTVFHS
	1002 S	ASRLSIPTY	0.624	PKA		2265	0.76	VHPIEGSTTVFHSLASRLSIPTYGLQCTRAAPLDSIHSLAAY
	1044 S	PTHNSLFLF	0.633	PKA		2333	0.19	FEMCSQLQAQQSPAPTHNSLFLFDGSPTYVLAYTQSYRAKLT
						2507	0.02	GLESIISIIHSSLAEPRVSVREG*
Protein name	Accession Number
60 kDa heat shock protein, mitochondrial OS=Homo sapiens GN=HSPD1 PE=1 SV=2	P10809
	Netphos-3.1b Prediction					pkaPS Prediction				GPS 3.0 Phospho-site Prediction
	Residue	Sequence	Score	Kinase		Position	Score	Sequence		Position	Code	Kinase	Peptide	Score	Cutoff
	15 S	MRPVSRVLA	0.606	PKA		64	0.28	*PKVTKDGVTVAKSIDLKDKYKNIGAKL		15	S	AGC/PKA	FRQMRPVSRVLAPHL	4.567	3.528
	132 S	FEKISKGAN	0.580	PKA		159	0.70	RRGVMLAVDAVIAELKKQSKPVTTPEEIAQVATISANGDKEI		159	S	AGC/PKA	IAELKKQSKPVTTPE	4.626	3.528
	159 S	LKKQSKPVT	0.726	PKA		388	0.31	VTTSEYEKEKLNERLAKLSDGVAVLKVGGTSDVEVNEKKDRV		252	S	AGC/PKA	LLSEKKISSIQSIVP	5.219	3.528
	252 S	EKKISSIQS	0.662	PKA						253	S	AGC/PKA	LSEKKISSIQSIVPA	3.952	3.528
										15	S	AGC/PKA/PKACA	FRQMRPVSRVLAPHL	4.054	3.416
										159	S	AGC/PKA/PKACA	IAELKKQSKPVTTPE	5.125	3.416
										252	S	AGC/PKA/PKACA	LLSEKKISSIQSIVP	5.5	3.416
Protein name	Accession Number
10 kDa heat shock protein, mitochondrial OS=Homo sapiens GN=HSPE1 PE=1 SV=2	P61604
	Netphos-3.1b Prediction					pkaPS Prediction				GPS 3.0 Phospho-site Prediction
	Residue	Sequence	Score	Kinase		Position	Score	Sequence		Position	Code	Kinase	Peptide	Score	Cutoff
Protein name	Accession Number
Heat shock protein 75 kDa, mitochondrial OS=Homo sapiens GN=TRAP1 PE=1 SV=3	Q12931
	Netphos-3.1b Prediction					pkaPS Prediction				GPS 3.0 Phospho-site Prediction
	Residue	Sequence	Score	Kinase		Position	Score	Sequence		Position	Code	Kinase	Peptide	Score	Cutoff
	39 T	CPRRTTAQL	0.631	PKA		61	0.07	*TQTAEDKEEPLHSIISSTESVQGS		40	T	AGC	ILCPRRTTAQLGPRR	1.987	1.279
	40 T	PRRTTAQLG	0.690	PKA		180	0.16	GMTQEELVSNLGTIARSGSKAFLDALQNQAEASSKIIGQFGV		494	T	AGC	ASRMRAGTRNIYYLC	1.764	1.279
	104 S	IVARSLYSE	0.502	PKA		251	0.18	SDGSGVFEIAEASGVRTGTKIIIHLKSDCKEFSSEARVRDVV		40	T	AGC/PKA	ILCPRRTTAQLGPRR	5.512	4.604
	180 S	ARSGSKAFL	0.744	PKA		472	0.22	TATEQEVKEDIAKLLRYESSALPSGQLTSLSEYASRMRAGTR		180	S	AGC/PKA	GTIARSGSKAFLDAL	5.09	4.604
	226 S	AAPGSLGYQ	0.545	PKA		494	0.11	PSGQLTSLSEYASRMRAGTRNIYYLCAPNRHLAEHSPYYEAM		40	T	AGC/PKA/PKACA	ILCPRRTTAQLGPRR	4.732	4.405
	294 T	RRMNTLQAI	0.625	PKA						522	T	AGC/PKA/PKACA	EAMKKKDTEVLFCFE	4.411	4.405
	472 S	LRYESSALP	0.552	PKA
	549 S	KKLISVETD	0.512	PKA
	660 S	QLRASEPGL	0.544	PKA
Protein name	Accession Number
Glutamate dehydrogenase 1, mitochondrial OS=Homo sapiens GN=GLUD1 PE=1 SV=2	P00367
	Netphos-3.1b Prediction					pkaPS Prediction				GPS 3.0 Phospho-site Prediction
	Residue	Sequence	Score	Kinase		Position	Score	Sequence		Position	Code	Kinase	Peptide	Score	Cutoff
	206 T	TRRFTMELA	0.719	unsp		153	0.61	YRAQHSQHRTPCKGGIRYSTDVSVDEVKALASLMTYKCAVVD		206	T	AGC	EKITRRFTMELAKKG	2.143	0.899
						206	0.87	INPKNYTDNELEKITRRFTMELAKKGFIGPGIDVPAPDMSTG		54	S	AGC/PKA	LAARRHYSEAVADRE	4.343	3.528
						270	0.75	HACVTGKPISQGGIHGRISATGRGVFHGIENFINEASYMSIL		79	S	AGC/PKA	GFFDRGASIVEDKLV	4.637	3.528
						546	0.31	VTTSEYEKEKLNERLAKLSDGVAVLKVGGTSDVEVNEKKDRV		206	T	AGC/PKA	EKITRRFTMELAKKG	5.399	3.528
										270	S	AGC/PKA	GGIHGRISATGRGVF	3.887	3.528
										54	S	AGC/PKA/PKACA	LAARRHYSEAVADRE	3.732	3.416
										79	S	AGC/PKA/PKACA	GFFDRGASIVEDKLV	3.446	3.416
										94	S	AGC/PKA/PKACA	EDLRTRESEEQKRNR	3.821	3.416
										206	T	AGC/PKA/PKACA	EKITRRFTMELAKKG	5.589	3.416
										270	S	AGC/PKA/PKACA	GGIHGRISATGRGVF	3.679	3.416
										462	S	AGC/PKA/PKACA	TFKYERDSNYHLLMS	3.589	3.416
Protein name	Accession Number
A-kinase anchor protein 1, mitochondrial OS=Homo sapiens GN=AKAP1 PE=1 SV=1	Q92667
	Netphos-3.1b Prediction					pkaPS Prediction				GPS 3.0 Phospho-site Prediction
	Residue	Sequence	Score	Kinase		Position	Score	Sequence		Position	Code	Kinase	Peptide	Score	Cutoff
	7 S	IQFRSLFPL	0.647	PKA		69	0.36	*EDVCPKVVSTPPSVTEPPEKELSTVSKLPAEP		83	S	AGC/PKA/PKACA	EPPEKELSTVSKLPA	3.625	3.416
	105 S	PCRRSESSG	0.697	PKA		83	0.13	PKVVSTPPSVTEPPEKELSTVSKLPAEPPALLQTHPPCRRSE		107	S	AGC/PKA/PKACA	PPCRRSESSGILPNT	3.875	3.416
	107 S	RRSESSGIL	0.747	PKA		105	0.52	KLPAEPPALLQTHPPCRRSESSGILPNTTDMRLRPGTRRDDS		128	S	AGC/PKA/PKACA	PGTRRDDSTKLELAL	4.196	3.416
	128 S	RRDDSTKLE	0.782	PKA		107	1.34	PAEPPALLQTHPPCRRSESSGILPNTTDMRLRPGTRRDDSTK		191	S	AGC/PKA/PKACA	VVPAEKRSSGERARE	3.571	3.416
	191 S	AEKRSSGER	0.575	PKA		191	0.03	RVPRKVQPGYPVVPAEKRSSGERARETGGAEGTGDAVLGEKV		192	S	AGC/PKA/PKACA	VPAEKRSSGERARET	4.929	3.416
	235 S	SKGPSLASL	0.822	PKA		192	1.62	VPRKVQPGYPVVPAEKRSSGERARETGGAEGTGDAVLGEKVL		235	S	AGC/PKA/PKACA	LENSKGPSLASLEGE	3.696	3.416
	248 S	DKGKSSSSQ	0.524	PKA		199	0.18	GYPVVPAEKRSSGERARETGGAEGTGDAVLGEKVLEEALLSR		249	S	AGC/PKA/PKACA	EEDKGKSSSSQVVGP	3.804	3.416
	249 S	KGKSSSSQV	0.718	PKA		235	0.30	EALLSREHVLELENSKGPSLASLEGEEDKGKSSSSQVVGPVQ		250	S	AGC/PKA/PKACA	EDKGKSSSSQVVGPV	3.643	3.416
	460 S	AHHISLASC	0.705	PKA		250	0.44	KGPSLASLEGEEDKGKSSSSQVVGPVQEEEYVAEKLPSRFIE		577	S	AGC/PKA/PKACA	SGGSDRNSMDSVDSC	4.661	3.416
	577 S	SDRNSMDSV	0.547	PKA		450	0.85	PKTYVSCLKSLLSSPTKDSKPNISAHHISLASCLALTTPSEE		592	S	AGC/PKA/PKACA	CSLKKTESFQNAQAG	3.554	3.416
	886 S	LINRSLVER	0.602	PKA		577	0.21	DGWTMDAEADHSGGSDRNSMDSVDSCCSLKKTESFQNAQAGS		631	S	AGC/PKA/PKACA	GKQGRYVSFLKQTSG	3.964	3.416
						592	0.90	DRNSMDSVDSCCSLKKTESFQNAQAGSNPKKVDLIIWEIEVP
						631	0.57	EVPKHLVGRLIGKQGRYVSFLKQTSGAKIYISTLPYTQSVQI
						637	0.12	VGRLIGKQGRYVSFLKQTSGAKIYISTLPYTQSVQICHIEGS
						951	0.31	VTTSEYEKEKLNERLAKLSDGVAVLKVGGTSDVEVNEKKDRV
Protein name	Accession Number
ATP-citrate synthase OS=Homo sapiens GN=ACLY PE=1 SV=3	P53396
	Netphos-3.1b Prediction					pkaPS Prediction				GPS 3.0 Phospho-site Prediction
	Residue	Sequence	Score	Kinase		Position	Score	Sequence		Position	Code	Kinase	Peptide	Score	Cutoff
	263 S	KSGASLKLT	0.645	PKA		2	0.61	*MSAKAISEQTGKELLYKFICTTSAI		455	S	AGC	PAPSRTASFSESRAD	5.568	4.155
	343 S	IIGGSIANF	0.716	PKA		267	0.33	EEAYIADLDAKSGASLKLTLLNPKGRIWTMVAGGGASVVYSD		886	S	AGC/PKA/PKACB	QKRLPKYSCQFIEMC	0.745	0.662
	455 S	SRTASFSES	0.562	PKA		455	1.77	FLLNASGSTSTPAPSRTASFSESRADEVAPAKKAKPAMPQDS
	497 T	FSRHTKAIV	0.503	PKA		491	0.17	AMPQDSVPSPRSLQGKSTTLFSRHTKAIVWGMQTRAVQGMLD
	639 T	KIGNTGGML	0.684	PKA		497	0.14	VPSPRSLQGKSTTLFSRHTKAIVWGMQTRAVQGMLDFDYVCS
	737 T	EGRLTKPIV	0.608	PKA		656	0.21	NTGGMLDNILASKLYRPGSVAYVSRSGGMSNELNNIISRTTD
	923 S	DLVSSLTSG	0.565	PKA
	979 S	HRVKSINNP	0.695	PKA
Protein name	Accession Number
ATPase family AAA domain-containing protein 3A OS=Homo sapiens GN=ATAD3A PE=1 SV=2	Q9NVI7
	Netphos-3.1b Prediction					pkaPS Prediction				GPS 3.0 Phospho-site Prediction
	Residue	Sequence	Score	Kinase		Position	Score	Sequence		Position	Code	Kinase	Peptide	Score	Cutoff
	48 S	KDKWSNFDP	0.577	PKA		125	0.38	VWAWSLCRAGAVQTQERLSGSASPEQVPAGECCALQEYEAAV		166	T	AGC/PKA/PKACA	QAEERRKTLSEETRQ	1.279	0.758
	166 T	ERRKTLSEE	0.827	PKA		166	1.14	VEQLKSEQIRAQAEERRKTLSEETRQHQARAQYQDKLARQRY		221	T	AGC/PKA/PKACA	QEAMRRATVEREMEL	1.295	0.758
	221 T	MRRATVERE	0.522	PKA		168	0.69	QLKSEQIRAQAEERRKTLSEETRQHQARAQYQDKLARQRYED		470	T	AGC/PKA/PKACA	AFLRKRATEKISEDL	0.799	0.758
	331 S	LGKPSLVRE	0.573	PKA		221	1.48	NLRKQEESVQKQEAMRRATVEREMELRHKNEMLRVEAEARAR		564	S	AGC/PKA/PKACA	FDYGRKCSEVARLTE	0.878	0.758
	337 S	VRETSRITV	0.648	PKA		269	0.64	NADIIREQIRLKAAEHRQTVLESIRTAGTLFGEGFRAFVTDW		166	T	AGC/PKA/PKACB	QAEERRKTLSEETRQ	0.874	0.662
	357 S	RRLLSRPQD	0.733	PKA		331	0.84	KNATLVAGRFIEARLGKPSLVRETSRITVLEALRHPIQVSRR		470	T	AGC/PKA/PKACB	AFLRKRATEKISEDL	0.716	0.662
	391 S	KKNRSLYRN	0.755	PKA		340	0.67	FIEARLGKPSLVRETSRITVLEALRHPIQVSRRLLSRPQDAL		564	S	AGC/PKA/PKACB	FDYGRKCSEVARLTE	0.677	0.662
	564 S	GRKCSEVAR	0.764	PKA		357	0.40	ITVLEALRHPIQVSRRLLSRPQDALEGVVLSPSLEARVRDIA
						386	0.39	LSPSLEARVRDIAIATRNTKKNRSLYRNILMYGPPGTGKTLF
						391	0.03	EARVRDIAIATRNTKKNRSLYRNILMYGPPGTGKTLFAKKLA
Protein name	Accession Number
Peroxiredoxin-6 OS=Homo sapiens GN=PRDX6 PE=1 SV=3	P30041
	Netphos-3.1b Prediction					pkaPS Prediction				GPS 3.0 Phospho-site Prediction
	Residue	Sequence	Score	Kinase		Position	Score	Sequence		Position	Code	Kinase	Peptide	Score	Cutoff
	32 S	FLGDSWGIL	0.511	PKA		146	0.09	PVTARVVFVFGPDKKLKLSILYPATTGRNFDEILRVVISLQL		177	T	AGC/PKA/PKACB	TAEKRVATPVDWKDG	0.555	0.512
	146 S	KLKLSILYP	0.725	PKA						221	T	AGC/PKA/PKACB	GKKYLRYTPQP****	0.555	0.512
	166 S	RVVISLQLT	0.705	PKA
	186 S	KDGDSVMVL	0.565	PKA
Protein name	Accession Number
Mitochondrial import receptor subunit TOM40 homolog OS=Homo sapiens GN=TOMM40 PE=1 SV=1	O96008
	Netphos-3.1b Prediction					pkaPS Prediction				GPS 3.0 Phospho-site Prediction
	Residue	Sequence	Score	Kinase		Position	Score	Sequence		Position	Code	Kinase	Peptide	Score	Cutoff
	43 S	PLGGSLGAG	0.607	PKA		317	0.03	VSFGYQLDLPKANLLFKGSVDSNWIVGATLEKKLPPLPLTLA		54	S	AGC/PKA	GTSTSRSSERTPGAA	4.698	4.604
	54 S	TSRSSERTP	0.997	unsp
	197 S	EYRGSDFTA	0.656	PKA
	255 T	AGKYTLNNW	0.534	PKA
	279 S	YHKASDQLQ	0.691	PKA
	317 S	LFKGSVDSN	0.550	PKA
Protein name	Accession Number
Serine hydroxymethyltransferase, mitochondrial OS=Homo sapiens GN=SHMT2 PE=1 SV=3	P34897
	Netphos-3.1b Prediction					pkaPS Prediction				GPS 3.0 Phospho-site Prediction
	Residue	Sequence	Score	Kinase		Position	Score	Sequence		Position	Code	Kinase	Peptide	Score	Cutoff
	184 S	VKRISATSI	0.692	PKA		184	0.60	LPDGGHLTHGYMSDVKRISATSIFFESMPYKLNPKTGLIDYN		184	S	AGC/PKA/PKACA	MSDVKRISATSIFFE	5.232	3.416
	322 S	AVFPSLQGG	0.501	PKA		552	0.31	VTTSEYEKEKLNERLAKLSDGVAVLKVGGTSDVEVNEKKDRV		351	S	AGC/PKA/PKACA	TPMFREYSLQVLKNA	4.554	3.416
	351 S	FREYSLQVL	0.746	PKA						371	S	AGC/PKA/PKACA	ALLERGYSLVSGGTD	4.786	3.416
	371 S	ERGYSLVSG	0.798	PKA
Protein name	Accession Number
T-complex protein 1 subunit eta OS=Homo sapiens GN=CCT7 PE=1 SV=2	Q99832
	Netphos-3.1b Prediction					pkaPS Prediction				GPS 3.0 Phospho-site Prediction
	Residue	Sequence	Score	Kinase		Position	Score	Sequence		Position	Code	Kinase	Peptide	Score	Cutoff
	39 T	AVRTTLGPR	0.525	PKA		129	0.54	YVEEGLHPQIIIRAFRTATQLAVNKIKEIAVTVKKADKVEQR		219	T	AGC/PKA/PKACB	AGVAFKKTFSYAGFE	0.573	0.512
	96 S	DGTTSVTLL	0.603	PKA		221	0.47	GALEDSQLVAGVAFKKTFSYAGFEMQPKKYHNPKIALLNVEL		526	T	AGC/PKA/PKACB	TIKNPRSTVDAPTAA	0.538	0.512
	284 S	KIHHSGAKV	0.631	PKA		526	0.71	EAACLIVSVDETIKNPRSTVDAPTAAGRGRGRGRPH*
	329 S	ACGGSIQTS	0.559	PKA
	424 S	LRDYSRTIP	0.579	PKA
	526 T	NPRSTVDAP	0.544	PKA
Protein name	Accession Number
ATP-binding cassette sub-family E member 1 OS=Homo sapiens GN=ABCE1 PE=1 SV=1	P61221
	Netphos-3.1b Prediction					pkaPS Prediction				GPS 3.0 Phospho-site Prediction
	Residue	Sequence	Score	Kinase		Position	Score	Sequence		Position	Code	Kinase	Peptide	Score	Cutoff
	28 S	ECKKSCPVV	0.511	PKA		28	0.22	IVNHDKCKPKKCRQECKKSCPVVRMGKLCIEVTPQSKIAWIS		150	S	AGC/PKA/PKACA	ILTYFRGSELQNYFT	0.748	0.677
	71 S	FGALSIVNL	0.597	PKA		183	0.44	KAIIKPQYVDQIPKAAKGTVGSILDRKDETKTQAIVCQQLDL		328	S	AGC/PKA/PKACA	NLRFRDASLVFKVAE	0.7	0.677
	150 S	YFRGSELQN	0.550	PKA		421	0.33	EVPVLNVSYKPQKISPKSTGSVRQLLHEKIRDAYTHPQFVTD		150	S	AGC/PKA/PKACB	ILTYFRGSELQNYFT	0.588	0.512
	328 S	FRDASLVFK	0.652	PKA		560	0.85	NTVANSPQTLLAGMNKFLSQLEITFRRDPNNYRPRINKLNSI		328	S	AGC/PKA/PKACB	NLRFRDASLVFKVAE	0.554	0.512
	560 S	NKFLSQLEI	0.888	unsp		582	0.18	ITFRRDPNNYRPRINKLNSIKDVEQKKSGNYFFLDD*		560	S	AGC/PKA/PKACB	AGMNKFLSQLEITFR	0.654	0.512
	582 S	NKLNSIKDV	0.997	unsp
Protein name	Accession Number
Leucine-rich PPR motif-containing protein, mitochondrial OS=Homo sapiens GN=LRPPRC PE=1 SV=3	P42704
	Netphos-3.1b Prediction					pkaPS Prediction				GPS 3.0 Phospho-site Prediction
	Residue	Sequence	Score	Kinase		Position	Score	Sequence		Position	Code	Kinase	Peptide	Score	Cutoff
	23 S	RLPLSLRLL	0.620	PKA		543	0.36	LSFLKSNTLPISLQSIRSSLLLGFRRSMNINLWSEITELLYK		80	S	AGC/PKA/PKACA	TFSSRKISNQFDWAL	6.107	4.405
	80 S	SRKISNQFD	0.694	PKA		551	0.35	LPISLQSIRSSLLLGFRRSMNINLWSEITELLYKDGRYCQEP		1022	S	AGC/PKA/PKACA	WYEDEKHSLNSSSAS	4.464	4.405
	121 S	GLGGSHALL	0.558	PKA		742	0.00	HDKVEDALNLKEEFDRLDSSAVLDTGKYVGLVRVLAKHGKLQ		1302	S	AGC/PKA/PKACA	SRKQGKASTVKSVLE	4.571	4.405
	129 S	LLLRSCGSL	0.548	PKA		920	0.15	GNYKEAKKIIETPGIRARSARLQWFCDRCVANNQVETLEKLV		1393	S	AGC/PKA/PKACA	LRKLRENSS******	4.768	4.405
	374 S	SVFGSFFLQ	0.613	PKA		1022	0.02	NQEVPFDVPELWYEDEKHSLNSSSASTTEPDFQKDILIACRL
	543 S	SIRSSLLLG	0.784	PKA		1302	0.78	TPILLLFLLRNSRKQGKASTVKSVLELIPELNEKEEAYNSLM
	551 S	GFRRSMNIN	0.689	PKA		1361	0.17	HLTAKNTKLDDLFLKRYASLLKYAGEPVPFIEPPESFEFYAQ
	707 S	AKYESDMVT	0.504	PKA		1393	0.92	PPESFEFYAQQLRKLRENSS*
	742 S	DRLDSSAVL	0.790	PKA
	825 S	STNISFPLV	0.611	PKA
	839 S	KGDLSTALE	0.588	PKA
	920 S	IRARSARLQ	0.538	PKA
	1022 S	DEKHSLNSS	0.830	Unsp
	1175 S	SIGLSKMVF	0.517	PKA
	1295 S	LLRNSRKQG	0.658	PKA
	1302 S	QGKASTVKS	0.960	unsp
	1361 S	KRYASLLKY	0.722	PKA
	1393 S	LRENSS---	0.768	PKA
Protein name	Accession Number
Calcium-binding mitochondrial carrier protein Aralar2 OS=Homo sapiens GN=SLC25A13 PE=1 SV=2	Q9UJS0
	Netphos-3.1b Prediction					pkaPS Prediction				GPS 3.0 Phospho-site Prediction
	Residue	Sequence	Score	Kinase		Position	Score	Sequence		Position	Code	Kinase	Peptide	Score	Cutoff
	225 S	NGFNSLLNN	0.532	PKA		62	0.29	*LSGVVDQTKDGLISFQEFVAFESVL		147	T	AGC	KERKRHLTYAEFTQF	1.434	1.279
	469 S	GPRVSALSV	0.612	PKA		147	0.82	WDSEFVQLHFGKERKRHLTYAEFTQFLLEIQLEHAKQAFVQR		469	S	AGC/PKA	ITTGPRVSALSVVRD	5.396	4.604
	510 S	HVKASFANE	0.701	PKA		179	0.17	EHAKQAFVQRDNARTGRVTAIDFRDIMVTIRPHVLTPFVEEC		286	T	AGC/PKA/PKACA	YEPRGRMTLADIERI	4.429	4.405
	589 S	RVFRSSPQF	0.556	PKA		286	0.65	EVDILFQLADLYEPRGRMTLADIERIAPLEEGTLPFNLAEAQ
						314	0.10	LEEGTLPFNLAEAQRQKASGDSARPVLLQVAESAYRFGLGSV
						469	0.52	IVKIRLQVAGEITTGPRVSALSVVRDLGFFGIYKGAKACFLR
						510	0.16	RDIPFSAIYFPCYAHVKASFANEDGQVSPGSLLLAGAIAGMP
						664	0.15	TFAGIENKFGLYLPLFKPSVSTSKAIGGGP*
Protein name	Accession Number
HCLS1-associated protein X-1 OS=Homo sapiens GN=HAX1 PE=1 SV=2	O00165
	Netphos-3.1b Prediction					pkaPS Prediction				GPS 3.0 Phospho-site Prediction
	Residue	Sequence	Score	Kinase		Position	Score	Sequence		Position	Code	Kinase	Peptide	Score	Cutoff
	2 S	MSLFDL	0.535	PKA		2	0.24	*MSLFDLFRGFFGFPGPRSHRDPFFG		153	S	AGC/PKA/PKACA	ESDARSESPQPAPDW	0.759	0.758
	53 S	PRFHSPQHP	0.581	PKA		53	0.79	EEEEEEGGSWGRGNPRFHSPQHPPEEFGFGFSFSPGGGIRFH		53	S	AGC/PKA/PKACB	RGNPRFHSPQHPPEE	0.69	0.662
	278 S	RWFRSR	0.625	PKA		128	1.07	PESETPGERLREGQTLRDSMLKYPDSHQPRIFGGVLESDARS		217	T	AGC/PKA/PKACB	SISVTKITKPDGIVE	0.726	0.662
						212	0.53	EGLGPVLQPQPKSYFKSISVTKITKPDGIVEERRTVVDSEGR
						238	0.21	DGIVEERRTVVDSEGRTETTVTRHEADSSPRGDPESPRPPAL
Protein name	Accession Number
MICOS complex subunit OS=Homo sapiens GN=CHCHD3 PE=1 SV=1	C9JRZ6
	Netphos-3.1b Prediction					pkaPS Prediction				GPS 3.0 Phospho-site Prediction
	Residue	Sequence	Score	Kinase		Position	Score	Sequence		Position	Code	Kinase	Peptide	Score	Cutoff
	11 T	TRRVTFEAD	0.672	unsp		11	1.28	*MGGTTSTRRVTFEADENENITVVKGIRLSENVID		11	T	AGC/PKA/PKACA	TTSTRRVTFEADENE	1.356	0.758
	29 S	GIRLSENVI	0.566	PKA		29	0.15	TFEADENENITVVKGIRLSENVIDRMKESSPSGSKSQRYSGA		29	S	AGC/PKA/PKACA	VVKGIRLSENVIDRM	0.803	0.758
	50 S	SQRYSGAYG	0.662	PKA		39	0.15	TVVKGIRLSENVIDRMKESSPSGSKSQRYSGAYGASVSDEEL		50	S	AGC/PKA/PKACA	GSKSQRYSGAYGASV	0.842	0.758
	158 S	EERSSEFYR	0.532	PKA		50	0.41	VIDRMKESSPSGSKSQRYSGAYGASVSDEELKRRVAEELALE		113	S	AGC/PKA/PKACA	ILRERICSEEERAKA	0.775	0.758
Protein name	Accession Number
Isoleucine--tRNA ligase, mitochondrial OS=Homo sapiens GN=IARS2 PE=1 SV=2	Q9NSE4
	Netphos-3.1b Prediction					pkaPS Prediction				GPS 3.0 Phospho-site Prediction
	Residue	Sequence	Score	Kinase		Position	Score	Sequence		Position	Code	Kinase	Peptide	Score	Cutoff
	46 S	VRSVSGASN	0.557	PKA		63	0.56	*RDTVLLPQTSFPMKLLGRQQPDTELE		197	S	AGC/PKA/PKACA	AAIEKQKSAFIRWGI	3.482	3.416
	326 S	KCSKSGDLY	0.541	PKA		186	0.56	LGREAQNLSAMEIRKKARSFAKAAIEKQKSAFIRWGIMADWN		666	S	AGC/PKA/PKACA	GEKGEKMSKSLGNVI	4.107	3.416
	478 S	VIRASKQWF	0.692	PKA		284	0.27	SRSIYVKFPLLKPSPKLASLIDGSSPVSILVWTTQPWTIPAN		818	S	AGC/PKA/PKACA	ENDPKRRSCQTALVE	4.589	3.416
	505 S	FIPGSALNG	0.636	PKA		818	0.41	SIIKDRLYCEKENDPKRRSCQTALVEILDVIVRSFAPILPHL		888	S	AGC/PKA/PKACA	SACAMRDSFLGSIPG	3.571	3.416
	562 S	EQHGSDIWW	0.514	PKA		888	1.18	WKKPGLEEAVESACAMRDSFLGSIPGKNAAEYKVITVIEPGL		950	T	AGC/PKA/PKACA	AQEPREMTADVIELK	3.464	3.416
	666 S	GEKMSKSLG	0.629	PKA		1060	0.31	VTTSEYEKEKLNERLAKLSDGVAVLKVGGTSDVEVNEKKDRV		973	S	AGC/PKA/PKACA	GGDIREESSYKVIVM	3.75	3.416
	668 S	KMSKSLGNV	0.712	PKA
	818 S	PKRRSCQTA	0.821	PKA
	937 S	LMMASESTL	0.667	PKA
	973 S	IREESSYKV	0.529	PKA
Protein name	Accession Number
ATP-dependent Clp protease ATP-binding subunit clpX-like, mitochondrial OS=Homo sapiens GN=CLPX PE=1 SV=2	O76031
	Netphos-3.1b Prediction					pkaPS Prediction				GPS 3.0 Phospho-site Prediction
	Residue	Sequence	Score	Kinase		Position	Score	Sequence		Position	Code	Kinase	Peptide	Score	Cutoff
	3 S	--MPSCGAC	0.511	PKA		84	0.20	SKDGISKDGSGDGNKKSASEGSSKKSGSGNSGKGGNQLRCPK		29	S	AGC/PKA	ASAQRGISGGRIHMS	3.53	3.528
	220 S	EKQTSLTPR	0.556	PKA		91	0.22	DGSGDGNKKSASEGSSKKSGSGNSGKGGNQLRCPKCGDLCTH		145	S	AGC/PKA	SEADSKKSIIKEPES	5.045	3.528
	287 S	KLEKSNILL	0.544	PKA		93	0.86	SGDGNKKSASEGSSKKSGSGNSGKGGNQLRCPKCGDLCTHVE		365	S	AGC/PKA	DEVDKIGSVPGIHQL	3.713	3.528
	297 S	GPTGSGKTL	0.545	PKA		220	0.17	YNNIPANLRQQAEVEKQTSLTPRELEIRRREDEYRFTKLLQI		145	S	AGC/PKA/PKACA	SEADSKKSIIKEPES	3.518	3.416
	400 S	PEKNSRKLR	0.529	PKA		407	0.19	EGTIVNVPEKNSRKLRGETVQVDTTNILFVASGAFNGLDRII		220	S	AGC/PKA/PKACA	AEVEKQTSLTPRELE	4.536	3.416
						607	0.37	VDKEVVEGKKEPGYIRAPTKESSEEEYDSGVEEEGWPRQADA		407	T	AGC/PKA/PKACA	SRKLRGETVQVDTTN	3.554	3.416
						611	0.90	EVVEGKKEPGYIRAPTKESSEEEYDSGVEEEGWPRQADAANS		611	S	AGC/PKA/PKACA	RAPTKESSEEEYDSG	3.536	3.416
						681	0.31	VTTSEYEKEKLNERLAKLSDGVAVLKVGGTSDVEVNEKKDRV
Protein name	Accession Number
Multifunctional protein ADE2 OS=Homo sapiens GN=PAICS PE=1 SV=3	P22234
	Netphos-3.1b Prediction					pkaPS Prediction				GPS 3.0 Phospho-site Prediction
	Residue	Sequence	Score	Kinase		Position	Score	Sequence		Position	Code	Kinase	Peptide	Score	Cutoff
	370 S	LRLPSGLGC	0.560	PKA		370	0.53	PLTPDWGVQDVWSSLRLPSGLGCSTVLSPEGSAQFAAQIFGL		105	T	AGC/PKA/PKACB	WVCRRIATGSFLKRN	0.688	0.662
	405 S	KLRASILNT	0.818	PKA		405	0.02	AAQIFGLSNHLVWSKLRASILNTWISLKQADKKIRECNL*
Protein name	Accession Number
Mitochondrial ribonuclease P protein 1 OS=Homo sapiens GN=TRMT10C PE=1 SV=2	Q7L0Y3
	Netphos-3.1b Prediction					pkaPS Prediction				GPS 3.0 Phospho-site Prediction
	Residue	Sequence	Score	Kinase		Position	Score	Sequence		Position	Code	Kinase	Peptide	Score	Cutoff
	18 T	FRPFTRFLV	0.651	PKA		73	1.29	*LELDKWKTTMKSSVQEECVSTISSSKDEDPLAATRE		382	T	AGC	FVPKRKHTGFLEISQ	1.541	1.279
	73 S	TMKSSVQEE	0.529	PKA		382	0.34	KNNGNWQEALQFVPKRKHTGFLEISQHSQEFINRLKKAKT*
	286 S	FPKDSIIYL	0.754	PKA		403	0.04	LEISQHSQEFINRLKKAKT*
	382 T	KRKHTGFLE	0.825	PKA
Protein name	Accession Number
Mitochondrial import inner membrane translocase subunit TIM44 OS=Homo sapiens GN=TIMM44 PE=1 SV=2	O43615
	Netphos-3.1b Prediction					pkaPS Prediction				GPS 3.0 Phospho-site Prediction
	Residue	Sequence	Score	Kinase		Position	Score	Sequence		Position	Code	Kinase	Peptide	Score	Cutoff
	80 S	EMKESIKKF	0.983	unsp		61	0.10	*SGLLDNVKQELAKNKEMKESIKKF		52	S	AGC/PKA	LPLSKSYSSGNRKGF	3.929	3.528
	239 S	LHKDSKWYQ	0.518	PKA		80	0.39	GLLDNVKQELAKNKEMKESIKKFRDEARRLEESDVLQEARRK		180	S	AGC/PKA	TAAFRALSQGVESVK	3.709	3.528
	276 S	FIRASRALT	0.814	PKA		132	0.24	TSEVLRKKLGELTGTVKESLHEVSKSDLGRKIKEGVEEAAKT		211	T	AGC/PKA	PQRLRKRTEFAGDKF	3.973	3.528
	367 S	LQFHSRILD	0.548	PKA		159	0.87	LGRKIKEGVEEAAKTAKQSAESVSKGGEKLGRTAAFRALSQG		80	S	AGC/PKA/PKACA	KNKEMKESIKKFRDE	4.411	3.416
	280 T	SRALTDKVT	0.984	unsp		180	0.73	SVSKGGEKLGRTAAFRALSQGVESVKKEIDDSVLGQTGPYRR		115	S	AGC/PKA/PKACA	ESETVRTSEVLRKKL	3.429	3.416
						211	0.48	SVLGQTGPYRRPQRLRKRTEFAGDKFKEEKVFEPNEEALGVV		211	T	AGC/PKA/PKACA	PQRLRKRTEFAGDKF	5.357	3.416
						276	0.68	FFEMKMKYDESDNAFIRASRALTDKVTDLLGGLFSKTEMSEV
						280	0.14	KMKYDESDNAFIRASRALTDKVTDLLGGLFSKTEMSEVLTEI
Protein name	Accession Number
Mitochondrial genome maintenance exonuclease 1 OS=Homo sapiens GN=MGME1 PE=1 SV=1	Q9BQP7
	Netphos-3.1b Prediction					pkaPS Prediction				GPS 3.0 Phospho-site Prediction
	Residue	Sequence	Score	Kinase		Position	Score	Sequence		Position	Code	Kinase	Peptide	Score	Cutoff
	16 S	QLRSSKFSV	0.989	unsp		1	0.83	*SSRGVAQTPGSVEEDALLCGPVSK		16	S	AGC/PKA	ICRQLRSSKFSVESA	4.543	3.528
	19 S	SSKFSVESA	0.996	unsp		2	0.61	*SSRGVAQTPGSVEEDALLCGPVSKH		19	S	AGC/PKA	QLRSSKFSVESAALV	3.978	3.528
										16	S	AGC/PKA/PKACA	ICRQLRSSKFSVESA	3.589	3.416
										19	S	AGC/PKA/PKACA	QLRSSKFSVESAALV	4.393	3.416
Protein name	Accession Number
Mitochondrial antiviral-signaling protein OS=Homo sapiens GN=MAVS PE=1 SV=2	Q7Z434
	Netphos-3.1b Prediction					pkaPS Prediction				GPS 3.0 Phospho-site Prediction
	Residue	Sequence	Score	Kinase		Position	Score	Sequence		Position	Code	Kinase	Peptide	Score	Cutoff
	54 T	GNRDTLWHL	0.668	PKA		100	0.99	VDLADEVASVYQSYQPRTSDRPPDPLEPPSLPAERPGPPTPA		17	S	AGC/PKA/PKACA	KYICRNFSNFCNVDV	0.753	0.677
	100 S	QPRTSDRPP	0.997	unsp		234	0.01	PSRGPVSPSVSFQPLARSTPRASRLPGPTGSVVSTGTSFSSS		100	S	AGC/PKA/PKACA	QSYQPRTSDRPPDPL	0.681	0.677
	234 T	LARSTPRAS	0.991	unsp		238	1.68	PVSPSVSFQPLARSTPRASRLPGPTGSVVSTGTSFSSSSPGL		238	S	AGC/PKA/PKACA	ARSTPRASRLPGPTG	0.695	0.677
	238 S	TPRASRLPG	0.584	PKA		373	0.64	RAGMVPSKVPTSMVLTKVSASTVPTDGSSRNEETPAAPTPAG		512	S	AGC/PKA/PKACA	EVPCHRPSPGALWLQ	0.754	0.677
	246 S	GPTGSVVST	0.548	PKA		512	0.29	RPQADRKFQEREVPCHRPSPGALWLQVAVTGVLVVTLLVVLY		100	S	AGC/PKA/PKACB	QSYQPRTSDRPPDPL	0.621	0.512
	373 S	LTKVSASTV	0.669	PKA						139	S	AGC/PKA/PKACB	SCREKEPSYPMPVQE	0.616	0.512
	375 S	KVSASTVPT	0.504	PKA						300	T	AGC/PKA/PKACB	SLPSKVPTTLMPVNT	0.637	0.512
	401 S	ATGGSSAWL	0.578	PKA						328	T	AGC/PKA/PKACB	TVPSKLPTSSKPPGA	0.581	0.512
	475 S	AENPSIQLL	0.542	PKA						373	S	AGC/PKA/PKACB	SMVLTKVSASTVPTD	0.529	0.512
	512 S	CHRPSPGAL	0.730	PKA
Protein name	Accession Number
Pyrroline-5-carboxylate reductase 2 OS=Homo sapiens GN=PYCR2 PE=1 SV=1	Q96C36
	Netphos-3.1b Prediction					pkaPS Prediction				GPS 3.0 Phospho-site Prediction
	Residue	Sequence	Score	Kinase		Position	Score	Sequence		Position	Code	Kinase	Peptide	Score	Cutoff
	63 S	TVKHSDVLF	0.576	PKA		63	0.23	LRKMGVNLTRSNKETVKHSDVLFLAVKPHIIPFILDEIGADV		278	S	AGC/PKA/PKACB	MADQEKISPAALKKT	0.773	0.662
	252 S	GGFRSLLIN	0.658	PKA		285	0.03	ELQSMADQEKISPAALKKTLLDRVKLESPTVSTLTPSSPGKL
	312 S	LLTRSLALG	0.708	PKA
Protein name	Accession Number
Arginine-hydroxylase NDUFAF5, mitochondrial OS=Homo sapiens GN=NDUFAF5 PE=1 SV=1	Q5TEU4
	Netphos-3.1b Prediction					pkaPS Prediction				GPS 3.0 Phospho-site Prediction
	Residue	Sequence	Score	Kinase		Position	Score	Sequence		Position	Code	Kinase	Peptide	Score	Cutoff
	38 S	SPRGSTSPR	0.793	PKA		278	0.52	GMGESNCAWNRKALLHRDTMLAAAAVYREMYRNEDGSVPATY		38	S	AGC/PKA	SGVSPRGSTSPRTLN	4.967	4.604
	158 S	LVVSSLSLH	0.526	PKA		323	0.97	YMIGWKYHESQARPAERGSATVSFGELGKINNLMPPGKKSQ*
	200 S	ELRCSLQLA	0.781	PKA		344	0.67	VSFGELGKINNLMPPGKKSQ*
	323 S	AERGSATVS	0.734	PKA
	344 S	PGKKSQ---	0.571	PKA
Protein name	Accession Number
NADH dehydrogenase [ubiquinone] iron-sulfur protein 3, mitochondrial OS=Homo sapiens GN=NDUFS3 PE=1 SV=1	O75489
	Netphos-3.1b Prediction					pkaPS Prediction				GPS 3.0 Phospho-site Prediction
	Residue	Sequence	Score	Kinase		Position	Score	Sequence		Position	Code	Kinase	Peptide	Score	Cutoff
	28 S	TGRPSVLLL	0.761	PKA		79	0.52	TRQNRFEIVYNLLSLRFNSRIRVKTYTDELTPIESAVSVFKA		28	S	AGC/PKA	TRGTGRPSVLLLPVR	4.619	4.604
	38 S	VRRESAGAD	0.853	PKA						38	S	AGC/PKA	LLPVRRESAGADTRP	6.64	4.604
	110 S	AQFKSLVDL	0.654	PKA						28	S	AGC/PKA/PKACA	TRGTGRPSVLLLPVR	4.893	4.405
	139 S	LRFNSRIRV	0.751	PKA						38	S	AGC/PKA/PKACA	LLPVRRESAGADTRP	6.304	4.405
	145 T	IRVKTYTDE	0.891	unsp
Protein name	Accession Number
Pyrroline-5-carboxylate reductase 1, mitochondrial OS=Homo sapiens GN=PYCR1 PE=1 SV=2	P32322
	Netphos-3.1b Prediction					pkaPS Prediction				GPS 3.0 Phospho-site Prediction
	Residue	Sequence	Score	Kinase		Position	Score	Sequence		Position	Code	Kinase	Peptide	Score	Cutoff
	109 S	EKKLSAFRP	0.953	unsp		109	0.50	IVVSCAAGVTISSIEKKLSAFRPAPRVIRCMTNTPVVVREGA		109	S	AGC/PKA	SSIEKKLSAFRPAPR	5.193	4.604
	122 T	IRCMTNTPV	0.507	PKA						109	S	AGC/PKA/PKACA	SSIEKKLSAFRPAPR	4.839	4.405
	252 S	GGFRSLLIN	0.665	PKA
Protein name	Accession Number
Lipoamide acyltransferase component of branched-chain alpha-keto acid dehydrogenase complex, mitochondrial OS=Homo sapiens GN=DBT PE=1 SV=3	P11182
	Netphos-3.1b Prediction					pkaPS Prediction				GPS 3.0 Phospho-site Prediction
	Residue	Sequence	Score	Kinase		Position	Score	Sequence		Position	Code	Kinase	Peptide	Score	Cutoff
	11 S	LRTWSRNAG	0.671	PKA		171	0.69	TPAVSHDEHTHQEIKGRKTLATPAVRRLAMENNIKLSEVVGS		268	S	AGC/PKA	KAMVKTMSAALKIPH	3.637	3.528
	316 S	LKAASLGLL	0.764	PKA		268	0.23	KDKTEPIKGFQKAMVKTMSAALKIPHFGYCDEIDLTELVKLR		382	S	AGC/PKA	NRLQKLGSVGQLSTT	4.418	3.528
						306	0.38	VKLREELKPIAFARGIKLSFMPFFLKAASLGLLQFPILNASV		11	S	AGC/PKA/PKACA	VRMLRTWSRNAGKLI	3.911	3.416
						382	0.53	ICSIFDIATELNRLQKLGSVGQLSTTDLTGGTFTLSNIGSIG		107	S	AGC/PKA/PKACA	EVQSDKASVTITSRY	3.982	3.416
										171	T	AGC/PKA/PKACA	QEIKGRKTLATPAVR	4.143	3.416
										464	S	AGC/PKA/PKACA	GATMSRFSNLWKSYL	4.214	3.416
Protein name	Accession Number
Dynamin-1-like protein OS=Homo sapiens GN=DNM1L PE=1 SV=1	G8JLD5
	Netphos-3.1b Prediction					pkaPS Prediction				GPS 3.0 Phospho-site Prediction
	Residue	Sequence	Score	Kinase		Position	Score	Sequence		Position	Code	Kinase	Peptide	Score	Cutoff
	79 T	KRKTTGEEN	0.505	PKA		40	0.52	IIQLPQIVVVGTQSSGKSSVLESLVGRDLLPRGTGIVTRRPL		78	T	AGC/PKA/PKACA	SQEDKRKTTGEENGV	0.784	0.758
	119 S	TERISGNNK	0.510	PKA		79	0.29	RPLILQLVHVSQEDKRKTTGEENGVEAEEWGKFLHTKNKLYT		79	T	AGC/PKA/PKACA	QEDKRKTTGEENGVE	0.781	0.758
	175 S	LRFISNPNS	0.744	PKA		534	0.23	RRNRLARELPSAVSRDKSSKVPSALAPASQEPSPAASAEADG		567	T	AGC/PKA/PKACA	IQDSRRETKNVASGG	1.312	0.758
	210 T	DGRRTLAVI	0.525	PKA		538	0.79	LARELPSAVSRDKSSKVPSALAPASQEPSPAASAEADGKLIQ		637	S	AGC/PKA/PKACA	VPVARKLSAREQRDC	0.892	0.758
	275 S	KKYPSLANR	0.773	PKA		567	0.46	PAASAEADGKLIQDSRRETKNVASGGGGVGDGVQEPTTGNWR		79	T	AGC/PKA/PKACB	QEDKRKTTGEENGVE	0.685	0.662
	317 S	AQYQSLLNS	0.506	PKA		596	0.50	GDGVQEPTTGNWRGMLKTSKAEELLAEEKSKPIPIMPASPQK		136	S	AGC/PKA/PKACB	PIHLKIFSPNVVNLT	0.691	0.662
	330 S	VDDKSATLL	0.515	PKA		637	1.00	KGHAVNLLDVPVPVARKLSAREQRDCEVIERLIKSYFLIVRK		637	S	AGC/PKA/PKACB	VPVARKLSAREQRDC	0.708	0.662
	637 S	ARKLSAREQ	0.702	PKA		694	0.52	NHVKDTLQSELVGQLYKSSLLDDLLTESEDMAQRRKEAADML
	694 S	LYKSSLLDD	0.740	PKA
Protein name	Accession Number
Synaptosomal-associated protein 29 OS=Homo sapiens GN=SNAP29 PE=1 SV=1	O95721
	Netphos-3.1b Prediction					pkaPS Prediction				GPS 3.0 Phospho-site Prediction
	Residue	Sequence	Score	Kinase		Position	Score	Sequence		Position	Code	Kinase	Peptide	Score	Cutoff
	63 S	STSRSLALM	0.581	PKA		2	0.74	*MSAYPKSYNPFDDDGEDEGARPAPW		238	T	AGC/PKA/PKACA	DDILDRLTTKVDKLD	0.608	0.567
	182 S	RGAGSAMST	0.509	PKA						204	S	AGC/PKA/PKACB	AYHQKIDSNLDELSM	0.453	0.433
	204 S	QKIDSNLDE	0.625	unsp
	238 T	LDRLTTKVD	0.949	unsp
Protein name	Accession Number
Mitochondrial import receptor subunit TOM70 OS=Homo sapiens GN=TOMM70 PE=1 SV=1	O94826
	Netphos-3.1b Prediction					pkaPS Prediction				GPS 3.0 Phospho-site Prediction
	Residue	Sequence	Score	Kinase		Position	Score	Sequence		Position	Code	Kinase	Peptide	Score	Cutoff
	81 S	LKRNSERKT	0.997	unsp		81	0.56	QRRREARGRGDASGLKRNSERKTPEGRASPAPGSGHPEGPGA		81	S	AGC/PKA	ASGLKRNSERKTPEG	4.828	3.528
	375 S	IKRGSMYMQ	0.725	PKA		85	0.33	EARGRGDASGLKRNSERKTPEGRASPAPGSGHPEGPGAHLDM		375	S	AGC/PKA	NALIKRGSMYMQQQQ	6.907	3.528
						91	0.33	DASGLKRNSERKTPEGRASPAPGSGHPEGPGAHLDMNSLDRA		434	S	AGC/PKA	CIRLRPESALAQAQK	4.34	3.528
						375	1.17	SLKEANVKLRANALIKRGSMYMQQQQPLLSTQDFNMAADIDP		81	S	AGC/PKA/PKACA	ASGLKRNSERKTPEG	5.732	3.416
										91	S	AGC/PKA/PKACA	KTPEGRASPAPGSGH	4.25	3.416
										375	S	AGC/PKA/PKACA	NALIKRGSMYMQQQQ	5.714	3.416
										434	S	AGC/PKA/PKACA	CIRLRPESALAQAQK	3.929	3.416
